# Supplementary material for: (E)-3-(2-Chloro­phen­yl)-1-(4-nitro­phen­yl)prop-2-en-1-one
Source: Acta Crystallogr Sect E Struct Rep Online. 2008 May 3;64(Pt 6):o958–9. doi: 10.1107/S160053680801218X (PMC2961413; doi:10.1107/S160053680801218X)
Supplement: Supplementary file 2 [file e-64-0o958-Isup2.hkl]

# 
# h,k,l, Fc-squared, Fo-squared, sigma(Fo-squared) and status flag 
# 
data_I
_shelx_title ' patil106, in C2/c  (100K)' 
_shelx_refln_list_code          4 
_shelx_F_calc_maximum      560.43 
_exptl_crystal_F_000      1184.00 
_reflns_d_resolution_high  0.7108 
 
loop_ 
 _symmetry_equiv_pos_as_xyz 
 'x, y, z' 
 '-x, y, -z+1/2' 
 'x+1/2, y+1/2, z' 
 '-x+1/2, y+1/2, -z+1/2' 
 '-x, -y, -z' 
 'x, -y, z-1/2' 
 '-x+1/2, -y+1/2, -z' 
 'x+1/2, -y+1/2, z-1/2' 
 
_cell_length_a    13.7003 
_cell_length_b     7.3659 
_cell_length_c    25.9954 
_cell_angle_alpha  90.000 
_cell_angle_beta  102.290 
_cell_angle_gamma  90.000 
 
_shelx_F_squared_multiplier     1.000 
 
loop_ 
 _refln_index_h 
 _refln_index_k 
 _refln_index_l 
 _refln_F_squared_calc 
 _refln_F_squared_meas 
 _refln_F_squared_sigma 
 _refln_observed_status 
   2   0   0       22.93       -4.37      2.18 o 
   4   0   0    31466.42    31996.52    340.73 o 
   6   0   0     1491.47     1285.77     20.09 o 
   8   0   0     1726.25     1668.21     26.30 o 
  10   0   0       12.19       39.48      6.08 o 
  12   0   0     5925.98     6012.24     98.41 o 
  14   0   0        7.41        5.99     14.18 o 
  16   0   0      172.27      148.35     25.04 o 
  18   0   0        7.58        2.99     16.61 o 
   1   1   0    10182.80    10329.83     81.43 o 
   3   1   0     1933.31     1946.70     20.41 o 
   5   1   0       19.24       22.13      2.78 o 
   7   1   0     2264.05     2188.83     21.46 o 
   9   1   0     1828.26     1721.95     23.70 o 
  11   1   0      642.33      668.35     21.59 o 
  13   1   0     1134.22     1161.59     26.15 o 
  15   1   0      117.46      120.41     15.49 o 
  17   1   0      288.59      263.03     26.89 o 
   0   2   0    15616.48    15233.04    194.67 o 
   2   2   0       17.46       27.14      3.47 o 
   4   2   0     3782.20     3819.50     34.73 o 
   6   2   0     2857.33     3065.69     33.81 o 
   8   2   0      900.06     1048.14     16.29 o 
  10   2   0      105.49      101.22      9.19 o 
  12   2   0      132.07       97.78     10.59 o 
  14   2   0       19.47       -6.74      8.57 o 
  16   2   0        2.51        6.25     12.14 o 
  18   2   0       37.29       28.52     32.76 o 
   1   3   0    10045.30    10222.82     88.48 o 
   3   3   0     4933.25     4831.65     44.79 o 
   5   3   0     5072.13     5179.97     47.21 o 
   7   3   0       36.61       60.45      5.80 o 
   9   3   0     2348.99     2451.08     43.03 o 
  11   3   0     2396.44     2523.52     50.68 o 
  13   3   0       15.91       16.24      9.96 o 
  15   3   0        5.62       -2.60     12.04 o 
  17   3   0      885.56      826.07     50.09 o 
   0   4   0     9366.39    10351.61    157.80 o 
   2   4   0     1265.24     1217.74     18.22 o 
   4   4   0    15916.92    17763.88    147.46 o 
   6   4   0     4161.64     4237.12     46.92 o 
   8   4   0     1432.81     1315.14     35.53 o 
  10   4   0     1483.79     1421.41     40.62 o 
  12   4   0     1418.70     1547.27     69.15 o 
  14   4   0      416.62      411.88     31.76 o 
  16   4   0     1099.53     1042.88     47.23 o 
   1   5   0      562.53      599.56     18.26 o 
   3   5   0      725.55      649.47     17.03 o 
   5   5   0      551.78      531.45     13.45 o 
   7   5   0     1415.80     1373.38     36.28 o 
   9   5   0      154.27      112.10     22.25 o 
  11   5   0      427.11      407.82     35.75 o 
  13   5   0     2269.96     2302.09     65.29 o 
  15   5   0      229.18      215.67     31.81 o 
   0   6   0     5943.65     5958.23    177.05 o 
   2   6   0       86.37       55.61      8.60 o 
   4   6   0     2971.70     2743.28     51.89 o 
   6   6   0     1106.09     1168.07     39.34 o 
   8   6   0       93.50       73.37     15.68 o 
  10   6   0      344.55      345.92     30.57 o 
  12   6   0      164.05      169.02     25.65 o 
  14   6   0       87.82       98.55     25.02 o 
   1   7   0     2773.56     3009.79     49.14 o 
   3   7   0       29.18        9.54      8.69 o 
   5   7   0     4028.35     4128.10     96.01 o 
   7   7   0      815.54      799.67     56.80 o 
   9   7   0       19.01       -6.48     13.12 o 
  11   7   0     1017.74     1129.35     56.06 o 
  13   7   0      209.94      209.29     34.84 o 
   0   8   0      443.06      437.73     45.88 o 
   2   8   0     1740.83     1734.24     56.14 o 
   4   8   0     1217.40     1291.06     65.09 o 
   6   8   0      147.04      147.07     24.65 o 
   8   8   0       69.19      122.12     21.73 o 
  10   8   0       72.62       63.76     21.04 o 
   1   9   0      452.45      515.31     50.01 o 
   3   9   0      962.46     1088.86     75.28 o 
   5   9   0      197.76      160.38     20.71 o 
   7   9   0        9.29       15.00     17.28 o 
   9   9   0      197.50      150.89     31.16 o 
   2  10   0       36.67       32.34     47.61 o 
   4  10   0       56.58       13.48     44.02 o 
 -17   1   1        2.37        6.20     13.31 o 
 -15   1   1      492.32      523.99     25.03 o 
 -13   1   1      221.81      213.30     12.89 o 
 -11   1   1     1577.91     1516.43     24.02 o 
  -9   1   1     1659.42     1677.26     20.31 o 
  -7   1   1     7366.32     7464.79     56.12 o 
  -5   1   1     1398.99     1260.33     13.91 o 
  -3   1   1     9517.36     9192.09     75.96 o 
  -1   1   1     1001.78     1007.86     14.32 o 
   1   1   1    23347.55    23513.71    171.09 o 
   3   1   1     2488.13     2277.10     23.69 o 
   5   1   1     2534.85     2324.73     23.23 o 
   7   1   1     1037.84     1090.03     13.30 o 
   9   1   1      104.23       73.31      4.85 o 
  11   1   1      976.84      984.37     20.66 o 
  13   1   1       20.35       11.22      7.03 o 
  15   1   1      708.94      718.42     26.36 o 
  17   1   1        8.58       -5.21     13.21 o 
 -18   2   1        2.27        2.98     17.76 o 
 -16   2   1      222.08      213.11     21.83 o 
 -14   2   1      279.64      313.02     28.58 o 
 -12   2   1     1936.07     1892.45     34.70 o 
 -10   2   1      550.45      533.90     16.85 o 
  -8   2   1      665.70      640.39     17.88 o 
  -6   2   1     9612.59     9308.35     85.28 o 
  -4   2   1    10163.48     9843.85     80.69 o 
  -2   2   1     3551.13     3690.27     39.80 o 
   0   2   1     3807.43     3724.21     39.46 o 
   2   2   1    24867.77    24514.45    185.04 o 
   4   2   1       95.60       95.34      3.56 o 
   6   2   1    15626.50    15916.01    133.08 o 
   8   2   1        4.12        5.70      3.20 o 
  10   2   1       25.67       16.83      6.28 o 
  12   2   1       21.26       26.59      7.81 o 
  14   2   1       15.03       20.39     10.19 o 
  16   2   1       41.21       41.86     14.10 o 
  18   2   1      153.15      142.23     27.38 o 
 -17   3   1       65.17       45.35     19.82 o 
 -15   3   1      142.34      106.36     17.85 o 
 -13   3   1      139.50      147.35     16.44 o 
 -11   3   1      845.09      918.40     28.09 o 
  -9   3   1      185.80      200.15     18.93 o 
  -7   3   1     2681.45     2563.96     35.75 o 
  -5   3   1        1.47        0.82      2.36 o 
  -3   3   1     3535.50     4084.43     39.18 o 
  -1   3   1        1.60        4.69      2.48 o 
   1   3   1     3417.81     3511.56     34.42 o 
   3   3   1     1226.14     1016.43     13.02 o 
   5   3   1     2199.22     2237.41     23.34 o 
   7   3   1     1798.10     1948.00     27.18 o 
   9   3   1     4171.27     4315.36     66.02 o 
  11   3   1     2112.57     2232.52     46.36 o 
  13   3   1      401.95      379.35     25.50 o 
  15   3   1       13.19        2.54     11.50 o 
  17   3   1      217.57      179.90     26.63 o 
 -16   4   1       37.55       19.04     14.83 o 
 -14   4   1     1133.08     1143.85     57.21 o 
 -12   4   1       60.75       48.60     13.94 o 
 -10   4   1        1.92       -6.66      7.63 o 
  -8   4   1      577.70      614.61     23.71 o 
  -6   4   1     2287.46     2428.87     31.29 o 
  -4   4   1      383.66      324.96      8.05 o 
  -2   4   1     1321.19     1517.25     22.17 o 
   0   4   1      363.32      325.45     11.50 o 
   2   4   1     7799.91     8326.88     70.78 o 
   4   4   1      355.30      418.90      9.47 o 
   6   4   1      218.52      240.88      9.60 o 
   8   4   1      468.70      457.02     22.91 o 
  10   4   1      209.31      203.02     23.75 o 
  12   4   1     1036.50     1160.50     44.14 o 
  14   4   1      374.80      336.70     28.95 o 
  16   4   1        7.20       24.45     15.33 o 
 -15   5   1      441.66      461.84     36.11 o 
 -13   5   1      504.14      604.07     37.12 o 
 -11   5   1     1087.94     1129.01     54.01 o 
  -9   5   1     3430.41     3501.84     78.36 o 
  -7   5   1      930.47      880.11     32.67 o 
  -5   5   1     3624.40     3801.10     44.10 o 
  -3   5   1     2032.66     1751.30     26.70 o 
  -1   5   1     1594.83     1618.52     30.70 o 
   1   5   1     5805.84     5976.46     67.28 o 
   3   5   1     3864.36     3655.76     46.21 o 
   5   5   1     3427.95     3377.33     41.28 o 
   7   5   1      276.35      256.87     26.66 o 
   9   5   1       22.72       10.54     10.44 o 
  11   5   1       50.63       56.78     16.39 o 
  13   5   1       21.37       15.83     13.27 o 
  15   5   1       30.46        0.02     15.45 o 
 -14   6   1       61.73       30.40     19.88 o 
 -12   6   1      113.22      126.91     23.12 o 
 -10   6   1      920.25      949.69     46.41 o 
  -8   6   1     5759.28     5658.37    117.00 o 
  -6   6   1       25.11       35.26     10.28 o 
  -4   6   1      117.60      123.29     16.72 o 
  -2   6   1     2171.92     2142.21     39.80 o 
   0   6   1     1939.78     1898.74     42.35 o 
   2   6   1     2259.76     2361.35     42.02 o 
   4   6   1     9864.09     9531.31    128.10 o 
   6   6   1      855.11      920.79     37.09 o 
   8   6   1       48.98       37.32     13.52 o 
  10   6   1        2.55        2.34     12.62 o 
  12   6   1      183.29       96.31     22.05 o 
  14   6   1      243.11      175.98     28.90 o 
 -13   7   1        3.21        0.29     18.29 o 
 -11   7   1      801.63      750.42     46.73 o 
  -9   7   1      156.56      214.42     28.93 o 
  -7   7   1     3219.21     3063.52     97.21 o 
  -5   7   1      611.62      550.91     58.80 o 
  -3   7   1     1087.01     1055.69     31.38 o 
  -1   7   1      142.45       81.56     13.45 o 
   1   7   1        1.05        1.93      6.89 o 
   3   7   1      477.58      543.56     29.44 o 
   5   7   1      300.37      325.75     22.32 o 
   7   7   1       21.79       27.57     21.26 o 
   9   7   1       88.61       58.82     17.28 o 
  11   7   1      187.93      125.14     24.30 o 
  13   7   1       41.91       22.22     22.48 o 
 -12   8   1      143.10      136.73     33.79 o 
 -10   8   1      246.04      229.98     32.22 o 
  -8   8   1      409.88      409.94     35.24 o 
  -6   8   1      169.94      146.88     26.01 o 
  -4   8   1       14.13        8.33     16.30 o 
  -2   8   1        1.68       -0.45     12.18 o 
   0   8   1      753.01      753.03     60.49 o 
   2   8   1       36.83       22.43     14.56 o 
   4   8   1     1189.79     1191.41     76.63 o 
   6   8   1        0.15        4.38     12.57 o 
   8   8   1      135.71      111.03     20.51 o 
  10   8   1       50.38       32.08     18.19 o 
  -9   9   1      375.14      381.51     42.09 o 
  -7   9   1     1939.25     1938.43     99.80 o 
  -5   9   1      742.61      682.92     36.09 o 
  -3   9   1     1384.13     1525.78     87.58 o 
  -1   9   1     1137.11     1238.22     57.90 o 
   1   9   1     2899.70     2790.89    140.93 o 
   3   9   1      151.98      176.91     32.41 o 
   5   9   1      137.65      130.70     18.75 o 
   7   9   1      669.99      675.45     74.25 o 
   9   9   1       62.94       53.85     24.98 o 
  -4  10   1      476.23      444.14     71.45 o 
  -2  10   1      333.51      289.22     57.64 o 
   0  10   1      528.26      761.82    118.59 o 
   2  10   1       72.79       17.97     44.32 o 
   4  10   1      673.53      791.44     93.07 o 
 -18   0   2     4469.08     4714.20    127.91 o 
 -16   0   2     1812.29     1963.27     61.61 o 
 -14   0   2     1974.66     1960.30     60.75 o 
 -12   0   2       26.49       26.14      8.27 o 
 -10   0   2     5039.51     5296.65     63.69 o 
  -8   0   2     2504.10     2459.90     34.11 o 
  -6   0   2     2863.17     2467.11     30.11 o 
  -4   0   2    78280.07    77115.47    870.08 o 
  -2   0   2       48.54      -20.40     10.20 o 
   0   0   2       57.13        5.44     30.69 o 
   2   0   2     4094.86     4046.71     50.55 o 
   4   0   2     4078.88     3850.48     49.10 o 
   6   0   2     3517.75     3783.39     42.03 o 
   8   0   2    18078.59    18782.77    173.41 o 
  10   0   2     2376.06     2377.61     34.34 o 
  12   0   2      254.15      256.68     19.31 o 
  14   0   2     5515.69     5632.10    122.42 o 
  16   0   2     3836.11     4006.86    112.47 o 
  18   0   2        0.67      -11.47     15.84 o 
 -17   1   2      337.29      333.33     30.06 o 
 -15   1   2      388.37      399.41     27.12 o 
 -13   1   2       19.67       17.90      6.90 o 
 -11   1   2     1582.87     1695.87     26.12 o 
  -9   1   2     2666.22     2650.77     26.08 o 
  -7   1   2     1229.89     1258.81     13.72 o 
  -5   1   2    11334.02    11343.68     90.84 o 
  -3   1   2    19159.69    19129.31    161.79 o 
  -1   1   2      469.65      413.78      9.24 o 
   1   1   2    11095.24    10988.21     90.54 o 
   3   1   2       12.10       24.23      2.30 o 
   5   1   2       15.39       17.49      1.96 o 
   7   1   2       55.45       61.47      3.56 o 
   9   1   2     1064.38     1131.39     15.22 o 
  11   1   2        9.60        4.97      5.12 o 
  13   1   2       79.46       79.62     12.61 o 
  15   1   2       90.08      102.53     14.56 o 
  17   1   2        6.40       -6.74     13.67 o 
 -18   2   2      101.55       69.21     20.95 o 
 -16   2   2       27.78       14.46     12.54 o 
 -14   2   2      345.28      391.74     33.07 o 
 -12   2   2     1162.69     1131.21     27.53 o 
 -10   2   2      158.83      171.79      9.97 o 
  -8   2   2      298.46      346.21      9.97 o 
  -6   2   2      847.24      866.26     15.05 o 
  -4   2   2      259.76      203.63      6.12 o 
  -2   2   2      617.87      636.91     12.47 o 
   0   2   2        0.28       -3.85      1.92 o 
   2   2   2      523.89      576.94      8.56 o 
   4   2   2      133.51      117.27      4.21 o 
   6   2   2     5249.98     5678.41     57.80 o 
   8   2   2      472.38      459.19     13.93 o 
  10   2   2     1172.16     1264.22     25.57 o 
  12   2   2       71.29       55.16      9.51 o 
  14   2   2      136.01       92.55     13.93 o 
  16   2   2      441.07      450.63     29.43 o 
  18   2   2      614.82      679.56     50.16 o 
 -17   3   2        1.58        3.42     15.14 o 
 -15   3   2     2364.39     2384.65     68.26 o 
 -13   3   2       20.37        4.82     10.02 o 
 -11   3   2      209.16      186.05     16.77 o 
  -9   3   2     6114.99     6249.11     77.89 o 
  -7   3   2     2528.46     2587.17     36.39 o 
  -5   3   2        1.55        2.53      2.35 o 
  -3   3   2     6560.26     7124.74     60.69 o 
  -1   3   2        0.51        8.61      2.70 o 
   1   3   2     8706.49     9461.64     80.03 o 
   3   3   2       36.81       31.25      2.88 o 
   5   3   2      491.63      547.99      9.96 o 
   7   3   2      408.43      445.42     17.88 o 
   9   3   2       36.22       37.51      8.86 o 
  11   3   2      924.29      930.62     28.55 o 
  13   3   2      161.40      136.81     17.28 o 
  15   3   2     1033.46      994.68     41.74 o 
  17   3   2       53.26       52.43     19.85 o 
 -16   4   2      719.23      757.57     39.11 o 
 -14   4   2     2242.55     2424.96     67.76 o 
 -12   4   2     1047.27     1018.60     68.55 o 
 -10   4   2      866.99      846.11     33.18 o 
  -8   4   2     6325.84     6542.21     92.62 o 
  -6   4   2      268.94      221.77      8.83 o 
  -4   4   2     3559.42     4051.61     39.06 o 
  -2   4   2     3566.95     3636.17     40.55 o 
   0   4   2     5534.68     5312.96     49.52 o 
   2   4   2     1620.37     1684.76     23.15 o 
   4   4   2      567.94      672.06     13.12 o 
   6   4   2        1.00        3.48      3.38 o 
   8   4   2      395.07      371.34     21.33 o 
  10   4   2     1636.30     1617.98     45.88 o 
  12   4   2      658.54      710.19     50.69 o 
  14   4   2       47.82       35.42     15.92 o 
  16   4   2      550.00      482.32     33.69 o 
 -15   5   2       23.54       16.79     16.73 o 
 -13   5   2      892.92      934.43     43.82 o 
 -11   5   2      443.59      467.48     46.53 o 
  -9   5   2      585.19      565.35     31.36 o 
  -7   5   2     1127.28     1146.95     33.43 o 
  -5   5   2     9071.83     9658.57     95.92 o 
  -3   5   2     1099.47      965.34     18.64 o 
  -1   5   2     2333.07     2383.23     36.47 o 
   1   5   2      398.17      415.21     12.19 o 
   3   5   2      789.54      840.65     20.86 o 
   5   5   2        1.24        4.72      4.24 o 
   7   5   2      156.08      114.99     20.46 o 
   9   5   2       95.93      101.27     17.16 o 
  11   5   2      120.70       85.85     22.01 o 
  13   5   2        4.18        8.19     13.38 o 
  15   5   2       14.31       11.97     16.33 o 
 -14   6   2      217.79      194.47     29.70 o 
 -12   6   2       65.90       69.41     19.93 o 
 -10   6   2        1.74        1.81     12.21 o 
  -8   6   2      119.93      111.80     17.52 o 
  -6   6   2        0.45        2.33      6.99 o 
  -4   6   2      176.81      179.22     12.16 o 
  -2   6   2       36.54       36.61      7.60 o 
   0   6   2      153.34      173.29     17.95 o 
   2   6   2     1350.17     1393.16     26.72 o 
   4   6   2     3325.80     3392.22     47.63 o 
   6   6   2     1460.79     1504.49     46.99 o 
   8   6   2      594.89      531.61     33.83 o 
  10   6   2      602.42      662.69     47.31 o 
  12   6   2      252.84      203.60     45.76 o 
  14   6   2      582.74      626.04     47.61 o 
 -13   7   2      418.81      370.32     41.62 o 
 -11   7   2      119.26      119.74     26.47 o 
  -9   7   2     1691.80     1470.48     87.70 o 
  -7   7   2        3.13        6.10     10.74 o 
  -5   7   2     2443.65     2258.32     57.80 o 
  -3   7   2     2510.86     2605.00     50.31 o 
  -1   7   2        8.24        4.45      6.84 o 
   1   7   2       24.66       10.88      7.59 o 
   3   7   2      468.99      407.22     43.96 o 
   5   7   2     1348.35     1185.47     54.51 o 
   7   7   2      338.25      327.09     33.16 o 
   9   7   2       13.79        0.01     12.77 o 
  11   7   2       10.09       -5.85     15.56 o 
  13   7   2      137.25      107.30     39.95 o 
 -12   8   2       52.75       38.11     24.27 o 
 -10   8   2      157.00       56.87     26.19 o 
  -8   8   2       94.56       92.09     35.14 o 
  -6   8   2      289.52      294.73     27.71 o 
  -4   8   2     2029.81     2173.54     80.43 o 
  -2   8   2      437.90      443.04     32.59 o 
   0   8   2      137.02      149.01     25.91 o 
   2   8   2       98.35       47.86     19.40 o 
   4   8   2     1256.28     1297.99     65.84 o 
   6   8   2      170.20      201.40     22.57 o 
   8   8   2      135.48       78.79     23.27 o 
  10   8   2       10.85       16.98     17.13 o 
  -9   9   2       13.57       -5.05     18.21 o 
  -7   9   2     1310.25     1466.34     62.57 o 
  -5   9   2      119.44       67.79     25.24 o 
  -3   9   2       91.92       69.82     30.46 o 
  -1   9   2      347.48      422.96     54.50 o 
   1   9   2        3.54       19.95     20.56 o 
   3   9   2      230.79      220.45     35.27 o 
   5   9   2      160.73      160.46     25.85 o 
   7   9   2       41.38       57.42     18.64 o 
   9   9   2       50.40       39.64     22.36 o 
  -4  10   2      341.58      283.24     58.61 o 
  -2  10   2        0.49       21.13     34.53 o 
   0  10   2      209.47      209.19     47.89 o 
   2  10   2      221.37      345.42     62.77 o 
   4  10   2        9.53       -4.79     15.09 o 
 -19   1   3      205.13      132.68     23.86 o 
 -17   1   3      132.02      128.50     19.76 o 
 -15   1   3      200.68      188.70     17.04 o 
 -13   1   3      517.28      524.83     21.80 o 
 -11   1   3     2609.72     2537.21     33.63 o 
  -9   1   3      919.96      885.40     13.07 o 
  -7   1   3      655.84      663.46     11.00 o 
  -5   1   3     2115.84     2106.64     22.40 o 
  -3   1   3    17764.54    18224.48    160.39 o 
  -1   1   3     5179.73     5203.63     47.75 o 
   1   1   3    22439.64    22416.28    181.09 o 
   3   1   3      279.75      305.03      7.71 o 
   5   1   3     1422.08     1373.87     14.87 o 
   7   1   3     1818.46     1853.75     18.52 o 
   9   1   3     2358.46     2550.02     26.33 o 
  11   1   3     1198.71     1246.98     26.26 o 
  13   1   3       11.36        2.05      7.50 o 
  15   1   3      718.93      703.12     31.06 o 
  17   1   3       14.05        4.79     14.40 o 
 -18   2   3       66.78       78.76     22.08 o 
 -16   2   3     1057.19     1065.05     41.20 o 
 -14   2   3      369.12      366.19     21.73 o 
 -12   2   3     3578.26     3583.38     53.56 o 
 -10   2   3       19.42        9.91      4.92 o 
  -8   2   3     1731.95     1620.21     21.61 o 
  -6   2   3      159.30      216.76      6.84 o 
  -4   2   3      104.12      101.46      5.87 o 
  -2   2   3       99.43       88.28      4.83 o 
   0   2   3     1365.89     1364.32     17.14 o 
   2   2   3        5.08       -3.30      1.65 o 
   4   2   3      195.42      192.46      6.73 o 
   6   2   3      676.33      744.16     13.23 o 
   8   2   3     3319.46     3303.40     37.75 o 
  10   2   3      176.70      160.34     11.44 o 
  12   2   3      757.93      812.06     24.96 o 
  14   2   3       35.66       22.83     10.11 o 
  16   2   3      618.05      639.17     33.71 o 
  18   2   3       20.12       10.43     19.85 o 
 -17   3   3       98.31       57.96     18.58 o 
 -15   3   3     2358.25     2520.19     63.13 o 
 -13   3   3     1461.78     1477.35     40.78 o 
 -11   3   3     2153.91     2245.05     40.77 o 
  -9   3   3        1.80        5.67      5.63 o 
  -7   3   3      204.41      225.29     10.59 o 
  -5   3   3      238.54      234.83      7.97 o 
  -3   3   3    10634.08    10871.90     89.43 o 
  -1   3   3     1790.78     1849.71     24.70 o 
   1   3   3     4676.38     5299.21     50.27 o 
   3   3   3     2010.57     1952.10     20.09 o 
   5   3   3     3364.06     3712.68     38.27 o 
   7   3   3      507.14      442.82     14.23 o 
   9   3   3        0.80        2.46      6.20 o 
  11   3   3       15.52       10.57      8.39 o 
  13   3   3       18.06       22.82     11.99 o 
  15   3   3     2181.82     2239.76     59.66 o 
  17   3   3      292.86      276.29     32.48 o 
 -16   4   3      318.48      278.55     30.18 o 
 -14   4   3       70.38       51.92     15.66 o 
 -12   4   3       95.14       83.23     15.79 o 
 -10   4   3      464.13      473.95     46.28 o 
  -8   4   3      116.12       95.95     12.76 o 
  -6   4   3     2955.70     3128.97     41.05 o 
  -4   4   3     1559.05     1555.63     19.43 o 
  -2   4   3     1422.11     1599.19     23.21 o 
   0   4   3      682.51      821.41     17.11 o 
   2   4   3     1438.66     1604.77     22.36 o 
   4   4   3      415.87      402.55     10.08 o 
   6   4   3      268.39      299.10     10.40 o 
   8   4   3      202.16      216.75     17.36 o 
  10   4   3     4641.55     4606.01    101.24 o 
  12   4   3     1006.20      966.76     41.60 o 
  14   4   3      538.26      563.07     38.31 o 
  16   4   3      159.08      172.26     23.07 o 
 -15   5   3     1070.85     1157.46     51.81 o 
 -13   5   3      749.13      709.19     44.35 o 
 -11   5   3      166.82      117.47     26.51 o 
  -9   5   3      127.62      143.02     19.66 o 
  -7   5   3        2.62        2.90      6.64 o 
  -5   5   3       38.75       17.92      5.56 o 
  -3   5   3      143.78      152.49      7.81 o 
  -1   5   3      549.72      656.75     16.88 o 
   1   5   3      514.50      471.81     12.72 o 
   3   5   3      224.48      248.94     10.38 o 
   5   5   3      355.99      351.04     16.02 o 
   7   5   3      438.84      444.84     24.52 o 
   9   5   3      148.89      170.91     21.78 o 
  11   5   3     1032.55     1103.47     51.17 o 
  13   5   3       56.33       39.99     16.01 o 
  15   5   3      591.95      583.98     40.89 o 
 -14   6   3     1109.57     1187.81     60.98 o 
 -12   6   3      893.16      912.37     49.57 o 
 -10   6   3      523.98      460.51     37.22 o 
  -8   6   3      201.05      141.38     19.25 o 
  -6   6   3      151.50      106.48     14.02 o 
  -4   6   3       25.26        6.18      6.17 o 
  -2   6   3      232.19      229.87     13.62 o 
   0   6   3     1574.73     1502.51     30.01 o 
   2   6   3     2917.54     3235.63     42.70 o 
   4   6   3     2503.25     2544.28     47.79 o 
   6   6   3        6.49        3.21      9.02 o 
   8   6   3      109.39      100.51     18.04 o 
  10   6   3       31.69       35.46     15.36 o 
  12   6   3      434.10      447.38     56.48 o 
  14   6   3        0.19       28.26     20.04 o 
 -13   7   3        5.09       13.78     19.73 o 
 -11   7   3     1138.08      996.45     75.34 o 
  -9   7   3      126.75      123.58     21.02 o 
  -7   7   3     3809.80     3923.93     98.33 o 
  -5   7   3       15.03       17.19      9.43 o 
  -3   7   3       97.61       72.66      9.75 o 
  -1   7   3       70.11       44.40     10.50 o 
   1   7   3     4572.84     4570.04     77.61 o 
   3   7   3     2238.88     1881.90     68.95 o 
   5   7   3        4.65        5.62      9.60 o 
   7   7   3      747.63      770.25     40.99 o 
   9   7   3      333.87      290.62     29.44 o 
  11   7   3      194.87      217.78     29.87 o 
  13   7   3        6.98       26.03     22.39 o 
 -12   8   3       38.16       10.15     23.26 o 
 -10   8   3      237.29      272.47     34.76 o 
  -8   8   3      200.23      193.14     34.58 o 
  -6   8   3        0.23       24.89     16.90 o 
  -4   8   3      218.29      186.04     35.07 o 
  -2   8   3       59.03       38.52     15.76 o 
   0   8   3       52.10       40.99     16.17 o 
   2   8   3      107.16       98.66     23.46 o 
   4   8   3      204.46      172.27     17.37 o 
   6   8   3      223.86      194.93     31.33 o 
   8   8   3       20.61        8.00     15.01 o 
  10   8   3       74.97      107.16     24.49 o 
  -9   9   3      303.65      304.58     39.31 o 
  -7   9   3      405.01      360.31     33.66 o 
  -5   9   3       18.89       14.55     11.93 o 
  -3   9   3       35.76       33.47     25.58 o 
  -1   9   3        7.18        0.22     18.02 o 
   1   9   3        6.20        2.00     18.93 o 
   3   9   3      187.51      186.37     39.85 o 
   5   9   3      107.96       57.48     17.99 o 
   7   9   3      314.29      332.86     41.61 o 
  -4  10   3      124.40      183.30     50.45 o 
  -2  10   3       87.63       53.71     38.20 o 
   0  10   3       56.77       86.97     34.69 o 
   2  10   3        3.45       -6.43     30.80 o 
   4  10   3       26.65       38.44     17.09 o 
 -18   0   4     1181.69     1201.74     59.09 o 
 -16   0   4       49.79       33.51     14.92 o 
 -14   0   4     2892.97     2978.81     69.60 o 
 -12   0   4        5.83       15.65      8.34 o 
 -10   0   4     3609.77     3811.80     48.46 o 
  -8   0   4      685.18      817.37     17.50 o 
  -6   0   4     4279.22     4415.47     51.19 o 
  -4   0   4   314080.28   287234.41   3252.81 o 
  -2   0   4      132.37      104.69      6.18 o 
   0   0   4    23569.74    22884.14    306.32 o 
   2   0   4    14180.89    13457.48    168.95 o 
   4   0   4      134.79      118.52      6.55 o 
   6   0   4      988.42      894.97     18.57 o 
   8   0   4     7952.16     8346.32     81.93 o 
  10   0   4     1110.36     1059.71     36.70 o 
  12   0   4      824.57      832.03     49.55 o 
  14   0   4     1085.68     1131.02     52.26 o 
  16   0   4     1089.71     1123.73     55.58 o 
  18   0   4      265.79      286.99     62.07 o 
 -19   1   4      176.17      208.61     26.70 o 
 -17   1   4       43.06       53.76     16.50 o 
 -15   1   4       81.61       66.80     13.61 o 
 -13   1   4      331.49      348.90     20.26 o 
 -11   1   4      227.74      212.40     10.54 o 
  -9   1   4     4914.38     5008.38     41.37 o 
  -7   1   4      461.00      527.14     10.34 o 
  -5   1   4     1126.99     1298.52     17.17 o 
  -3   1   4     5007.58     5023.86     49.78 o 
  -1   1   4       17.97       14.17      2.20 o 
   1   1   4     4161.29     4301.61     38.67 o 
   3   1   4      279.66      343.21      7.84 o 
   5   1   4     6517.04     6275.14     48.36 o 
   7   1   4     2746.38     3014.88     26.46 o 
   9   1   4     2121.96     2111.81     22.78 o 
  11   1   4     1973.36     2050.29     31.89 o 
  13   1   4     1771.32     1893.51     41.14 o 
  15   1   4      878.34      913.20     40.51 o 
  17   1   4      829.93      921.45     44.75 o 
 -18   2   4       57.35       26.26     20.46 o 
 -16   2   4      216.29      174.47     20.64 o 
 -14   2   4      390.18      346.02     21.09 o 
 -12   2   4      158.37      158.63     11.87 o 
 -10   2   4      217.94      245.79     11.12 o 
  -8   2   4      550.94      516.67     13.41 o 
  -6   2   4       56.93       34.54      3.63 o 
  -4   2   4     7398.04     7747.50     77.80 o 
  -2   2   4      300.36      214.74      6.13 o 
   0   2   4     9273.20     9393.27     79.40 o 
   2   2   4     9944.11    10567.14     83.22 o 
   4   2   4      150.60      213.81      7.38 o 
   6   2   4        1.28        1.28      2.79 o 
   8   2   4       86.95      131.76      7.74 o 
  10   2   4      138.61      124.05     10.54 o 
  12   2   4        0.72        0.84      7.09 o 
  14   2   4      137.32       86.62     18.20 o 
  16   2   4      331.92      305.70     31.72 o 
 -17   3   4      219.19      188.80     24.93 o 
 -15   3   4        0.08        6.26     11.87 o 
 -13   3   4       92.97       97.15     14.12 o 
 -11   3   4      206.69      193.43     13.85 o 
  -9   3   4        2.33       -9.12      4.57 o 
  -7   3   4       22.01       29.50      6.69 o 
  -5   3   4     1633.71     1770.55     22.63 o 
  -3   3   4      113.17      109.44      5.23 o 
  -1   3   4      753.44      754.64     14.78 o 
   1   3   4     2474.77     2526.83     30.18 o 
   3   3   4     1534.59     1726.16     20.37 o 
   5   3   4     7467.92     7639.39     71.15 o 
   7   3   4     3336.46     3170.76     46.14 o 
   9   3   4       91.10       84.30     10.06 o 
  11   3   4      763.30      755.74     29.26 o 
  13   3   4     2293.00     2513.08     59.45 o 
  15   3   4        0.43       13.51     12.69 o 
  17   3   4      872.71      851.08     51.23 o 
 -16   4   4        0.13       -8.70     12.50 o 
 -14   4   4       37.74       29.35     14.90 o 
 -12   4   4      584.27      566.97     37.65 o 
 -10   4   4       19.70       13.01      8.29 o 
  -8   4   4       24.51       12.31      6.37 o 
  -6   4   4     1520.08     1476.45     31.04 o 
  -4   4   4      155.70      201.99      9.07 o 
  -2   4   4      443.27      361.09      9.74 o 
   0   4   4    13606.79    15975.62    131.81 o 
   2   4   4     3300.77     3390.31     35.04 o 
   4   4   4     1831.04     1883.40     24.73 o 
   6   4   4     2217.85     2270.13     34.09 o 
   8   4   4     1083.20     1028.46     32.09 o 
  10   4   4       28.19       14.59     10.25 o 
  12   4   4     4621.37     4495.26     94.26 o 
  14   4   4      548.08      624.28     41.02 o 
  16   4   4       85.31      108.39     21.13 o 
 -15   5   4      115.96      111.24     21.25 o 
 -13   5   4      221.07      204.26     26.57 o 
 -11   5   4        2.78       -1.32     11.41 o 
  -9   5   4      497.32      464.73     28.82 o 
  -7   5   4     1129.74     1143.65     29.13 o 
  -5   5   4     1197.70     1269.78     21.86 o 
  -3   5   4       57.05       41.51      4.73 o 
  -1   5   4      340.53      312.02     15.75 o 
   1   5   4      974.92      931.85     17.88 o 
   3   5   4     1259.17     1259.26     21.28 o 
   5   5   4       85.96       73.38      8.22 o 
   7   5   4       97.22       84.08     12.17 o 
   9   5   4     4060.57     3993.64     94.25 o 
  11   5   4     3613.50     3738.36    116.92 o 
  13   5   4      600.02      592.40     38.10 o 
  15   5   4      446.71      454.38     45.90 o 
 -14   6   4      229.08      174.74     28.90 o 
 -12   6   4      147.91       88.50     29.96 o 
 -10   6   4     1079.91     1072.26     48.36 o 
  -8   6   4     3631.05     3545.98     84.83 o 
  -6   6   4       73.26       45.96     10.76 o 
  -4   6   4     3158.55     3200.40     51.78 o 
  -2   6   4      244.71      319.13     18.50 o 
   0   6   4      184.81      128.91     11.51 o 
   2   6   4      406.22      519.26     16.64 o 
   4   6   4       21.08       26.11      7.54 o 
   6   6   4       30.34       29.08     12.06 o 
   8   6   4       36.33       22.68     13.12 o 
  10   6   4      116.57      124.47     21.49 o 
  12   6   4      395.76      349.08     35.87 o 
  14   6   4       30.60        9.58     19.87 o 
 -13   7   4       22.68       35.72     21.31 o 
 -11   7   4       16.74       32.59     18.25 o 
  -9   7   4      151.24      126.81     28.27 o 
  -7   7   4     1734.38     1739.70     61.01 o 
  -5   7   4       99.53       96.90     18.01 o 
  -3   7   4      523.74      567.90     25.78 o 
  -1   7   4        1.02        2.81      8.25 o 
   1   7   4     2501.80     2507.20     68.26 o 
   3   7   4      580.36      758.42     49.33 o 
   5   7   4      164.54       94.62     15.62 o 
   7   7   4      590.48      599.61     36.56 o 
   9   7   4      306.64      285.13     29.56 o 
  11   7   4      914.67     1020.67     56.55 o 
  13   7   4      134.14       82.69     26.36 o 
 -12   8   4      241.55      251.99     40.45 o 
 -10   8   4      242.37      199.73     29.24 o 
  -8   8   4      172.23      117.57     23.04 o 
  -6   8   4       33.40       55.61     16.21 o 
  -4   8   4      206.54      228.40     37.16 o 
  -2   8   4       52.98       50.48     13.75 o 
   0   8   4      439.16      358.72     43.39 o 
   2   8   4      276.50      305.93     42.27 o 
   4   8   4       11.40        5.21     10.28 o 
   6   8   4      456.71      433.70     35.85 o 
   8   8   4       22.62       22.24     15.28 o 
  10   8   4      672.85      628.15     45.51 o 
  -9   9   4       92.86       93.32     26.77 o 
  -7   9   4      114.50       41.94     17.76 o 
  -5   9   4       30.50        8.92     12.96 o 
  -3   9   4      179.10      125.91     49.56 o 
  -1   9   4      147.40      188.14     36.91 o 
   1   9   4        1.25        1.24     19.46 o 
   3   9   4       64.34       42.67     21.09 o 
   5   9   4      260.43      235.61     76.88 o 
   7   9   4       47.29       27.78     19.10 o 
  -4  10   4      227.28      168.20     70.22 o 
  -2  10   4      203.24      259.91     46.16 o 
   0  10   4       32.78       70.85     32.26 o 
   2  10   4      364.65      455.21     59.37 o 
   4  10   4      468.90      484.95     35.90 o 
 -19   1   5       31.50       13.76     15.44 o 
 -17   1   5      122.29      130.08     18.19 o 
 -15   1   5      128.78      139.22     14.42 o 
 -13   1   5       73.95       83.89      9.72 o 
 -11   1   5     1358.03     1441.69     24.14 o 
  -9   1   5     1715.96     1731.09     20.13 o 
  -7   1   5      147.09      204.59      6.18 o 
  -5   1   5     1314.70     1236.04     16.94 o 
  -3   1   5    95819.57    96263.05    850.97 o 
  -1   1   5     1969.67     1864.73     22.14 o 
   1   1   5    13695.20    12924.92    106.89 o 
   3   1   5    13794.45    13594.02    101.62 o 
   5   1   5      923.18      897.39     11.29 o 
   7   1   5     9943.43    10260.33     73.06 o 
   9   1   5      129.68      160.56      6.68 o 
  11   1   5     2175.27     2155.85     38.51 o 
  13   1   5      823.04      872.78     32.67 o 
  15   1   5      532.27      555.94     47.34 o 
  17   1   5      728.84      706.40     35.49 o 
 -18   2   5       54.09       58.31     20.19 o 
 -16   2   5        2.61        8.80     12.84 o 
 -14   2   5      572.29      583.56     25.95 o 
 -12   2   5      178.69      145.86     12.18 o 
 -10   2   5      975.41     1072.22     21.43 o 
  -8   2   5      242.30      218.57      7.77 o 
  -6   2   5      771.26      731.92     13.52 o 
  -4   2   5      201.01      222.89      9.05 o 
  -2   2   5     7409.42     7151.17     63.35 o 
   0   2   5        2.92        0.80      1.95 o 
   2   2   5    18386.14    17985.96    145.72 o 
   4   2   5    11593.93    11699.66    103.08 o 
   6   2   5      277.98      283.78      8.01 o 
   8   2   5     1841.65     1652.81     29.14 o 
  10   2   5      347.53      336.96     14.15 o 
  12   2   5      455.59      467.91     20.90 o 
  14   2   5      135.87      110.31     15.48 o 
  16   2   5      844.06      809.72     45.78 o 
 -17   3   5        7.31        9.39     15.63 o 
 -15   3   5      309.33      260.58     24.99 o 
 -13   3   5      314.90      266.51     19.93 o 
 -11   3   5      378.39      418.09     18.83 o 
  -9   3   5       89.83      102.20      9.18 o 
  -7   3   5     5646.06     6218.81     64.34 o 
  -5   3   5     2580.49     2650.66     31.60 o 
  -3   3   5     2020.74     1983.99     25.07 o 
  -1   3   5       48.50       94.30      4.12 o 
   1   3   5       31.90       10.80      1.93 o 
   3   3   5     1680.17     1999.16     21.66 o 
   5   3   5     3429.24     3415.42     40.91 o 
   7   3   5       15.33       14.49      5.86 o 
   9   3   5     1104.82     1136.77     27.91 o 
  11   3   5     2187.78     2243.45     45.41 o 
  13   3   5      143.29      116.47     22.14 o 
  15   3   5      295.61      341.96     34.84 o 
  17   3   5      621.80      587.24     43.33 o 
 -16   4   5      118.08       85.44     18.06 o 
 -14   4   5       25.65        9.92     12.31 o 
 -12   4   5      841.60      803.42     36.81 o 
 -10   4   5     1175.42     1210.99     41.83 o 
  -8   4   5      411.89      431.58     17.44 o 
  -6   4   5       26.01       25.36      4.58 o 
  -4   4   5      715.67      730.58     13.77 o 
  -2   4   5     3711.70     3954.32     43.20 o 
   0   4   5      917.39     1001.87     16.56 o 
   2   4   5        6.31        3.49      2.30 o 
   4   4   5      169.45      160.37      7.40 o 
   6   4   5     2218.28     2034.90     37.65 o 
   8   4   5      199.42      157.43     14.59 o 
  10   4   5     1735.00     1657.85     49.78 o 
  12   4   5      463.44      405.32     29.84 o 
  14   4   5       94.03       67.03     15.30 o 
  16   4   5       35.32       16.35     15.96 o 
 -15   5   5        2.50        0.00     14.76 o 
 -13   5   5       48.32       29.49     15.75 o 
 -11   5   5        3.68        2.26     11.47 o 
  -9   5   5      162.55      186.94     23.39 o 
  -7   5   5     1531.51     1317.28     33.13 o 
  -5   5   5      367.03      351.69     11.09 o 
  -3   5   5     4298.28     4396.68     46.49 o 
  -1   5   5     4014.75     4028.84     51.02 o 
   1   5   5     2970.88     2737.73     36.93 o 
   3   5   5       96.13      100.25      6.75 o 
   5   5   5     2077.22     2112.19     38.75 o 
   7   5   5      687.65      714.23     28.95 o 
   9   5   5      150.55      117.91     19.18 o 
  11   5   5     1093.79      955.93     48.90 o 
  13   5   5      246.48      233.55     33.30 o 
  15   5   5       52.89       24.90     17.14 o 
 -14   6   5      128.49      101.96     30.90 o 
 -12   6   5      382.29      308.57     48.37 o 
 -10   6   5      601.44      559.81     36.18 o 
  -8   6   5       24.83       28.90     12.44 o 
  -6   6   5      626.93      579.13     37.19 o 
  -4   6   5      396.50      415.98     17.37 o 
  -2   6   5      490.59      480.14     14.45 o 
   0   6   5    10751.98    10592.78    115.14 o 
   2   6   5      697.39      649.87     19.88 o 
   4   6   5     1573.58     1497.49     47.61 o 
   6   6   5     2585.22     2493.74     66.10 o 
   8   6   5      513.68      586.66     39.92 o 
  10   6   5       36.32       17.36     13.57 o 
  12   6   5      819.49      757.66     50.82 o 
  14   6   5      568.28      659.03     55.16 o 
 -13   7   5       44.66       49.94     23.05 o 
 -11   7   5       73.13       50.15     20.00 o 
  -9   7   5        0.65        2.19     12.87 o 
  -7   7   5       13.77       14.95     14.18 o 
  -5   7   5        5.96       10.10      9.26 o 
  -3   7   5      569.59      600.89     31.88 o 
  -1   7   5        6.13       10.03      7.14 o 
   1   7   5      182.20      140.58     17.75 o 
   3   7   5      663.91      693.09     40.08 o 
   5   7   5      469.69      503.39     30.35 o 
   7   7   5      988.86     1011.15     49.63 o 
   9   7   5      187.69      181.55     25.20 o 
  11   7   5        3.99        3.57     16.39 o 
  13   7   5      278.01      243.66     36.76 o 
 -12   8   5      147.29      123.30     31.41 o 
 -10   8   5      143.48      100.08     24.14 o 
  -8   8   5       18.74       -8.12     13.39 o 
  -6   8   5       89.51       77.77     17.16 o 
  -4   8   5     1521.30     1605.09     81.66 o 
  -2   8   5       20.35        2.46     10.36 o 
   0   8   5     1159.28     1247.89     73.08 o 
   2   8   5      171.16       87.12     29.30 o 
   4   8   5       27.78       45.20     17.16 o 
   6   8   5       87.95       46.17     15.58 o 
   8   8   5       18.73       21.13     16.89 o 
  10   8   5      378.57      349.16     39.97 o 
  -9   9   5        5.39       20.99     19.47 o 
  -7   9   5      608.58      721.84     44.60 o 
  -5   9   5      271.43      320.24     27.05 o 
  -3   9   5     2019.95     2120.70    100.04 o 
  -1   9   5      206.40      287.88     34.85 o 
   1   9   5      349.36      321.45     46.70 o 
   3   9   5     1703.02     1858.39     62.35 o 
   5   9   5     1090.30     1161.73     58.40 o 
   7   9   5      320.58      400.50     45.38 o 
  -4  10   5      255.51      358.69     70.52 o 
  -2  10   5        0.41       17.82     27.13 o 
   0  10   5      706.99      770.52     39.49 o 
   2  10   5      104.02       86.37     18.69 o 
 -18   0   6        2.00       13.49     18.72 o 
 -16   0   6      148.74      166.44     23.19 o 
 -14   0   6      158.83      175.46     19.66 o 
 -12   0   6      145.28      125.93     13.00 o 
 -10   0   6        3.13        1.76      4.78 o 
  -8   0   6    16485.85    17841.64    172.24 o 
  -6   0   6     2754.38     3152.83     40.59 o 
  -4   0   6    46775.93    47532.04    540.15 o 
  -2   0   6    24399.94    23069.15    513.51 o 
   0   0   6    27422.43    27047.14    329.65 o 
   2   0   6      143.80      107.06      6.76 o 
   4   0   6    59356.03    58583.62    482.82 o 
   6   0   6      272.09      171.63      8.09 o 
   8   0   6     1841.60     1859.72     28.54 o 
  10   0   6      112.15      131.74     11.68 o 
  12   0   6      417.56      454.84     29.86 o 
  14   0   6      743.74      695.71     43.41 o 
  16   0   6      236.66      202.65     30.47 o 
 -19   1   6        0.03        6.92     16.51 o 
 -17   1   6       33.10       24.94     13.31 o 
 -15   1   6      174.44      186.71     26.73 o 
 -13   1   6      171.03      185.79     13.10 o 
 -11   1   6      316.88      321.85     12.46 o 
  -9   1   6     2688.45     2839.60     29.14 o 
  -7   1   6     5553.95     5910.21     45.85 o 
  -5   1   6      781.00      673.87     13.68 o 
  -3   1   6    68333.84    69101.98    635.56 o 
  -1   1   6       10.04        7.86      2.81 o 
   1   1   6    10296.31    10400.08     91.28 o 
   3   1   6     2793.57     2747.60     26.67 o 
   5   1   6     7777.48     8077.32     58.16 o 
   7   1   6     2780.53     2574.15     27.15 o 
   9   1   6     2738.13     2857.60     31.67 o 
  11   1   6      431.61      458.54     17.86 o 
  13   1   6     1635.53     1658.40     38.68 o 
  15   1   6        5.47       20.27     12.40 o 
  17   1   6      237.58      207.80     22.94 o 
 -18   2   6      153.53      101.25     24.55 o 
 -16   2   6      451.65      507.75     33.05 o 
 -14   2   6       45.93       78.60     12.22 o 
 -12   2   6      322.41      346.24     16.17 o 
 -10   2   6       19.87       26.29      5.39 o 
  -8   2   6      251.93      247.14      9.08 o 
  -6   2   6      942.86     1016.91     17.04 o 
  -4   2   6       66.09      107.80      7.64 o 
  -2   2   6     1638.74     1622.34     21.67 o 
   0   2   6        2.09       -3.82      1.91 o 
   2   2   6    11614.64    12552.78    101.38 o 
   4   2   6     1749.16     1919.62     25.11 o 
   6   2   6     2122.22     2212.23     31.94 o 
   8   2   6      205.21      219.97     10.21 o 
  10   2   6      174.31      160.29     11.36 o 
  12   2   6      362.08      329.14     16.63 o 
  14   2   6     1320.62     1375.01     49.94 o 
  16   2   6        2.34        0.93     15.32 o 
 -17   3   6      220.45      245.50     26.93 o 
 -15   3   6       34.13       31.12     13.08 o 
 -13   3   6     1298.35     1318.31     38.35 o 
 -11   3   6      473.43      485.47     19.92 o 
  -9   3   6       21.49       28.09      6.81 o 
  -7   3   6     2170.65     2354.76     32.75 o 
  -5   3   6      726.88      621.85     14.50 o 
  -3   3   6    10745.55    11542.88     97.74 o 
  -1   3   6     2710.19     2967.43     31.01 o 
   1   3   6     6225.48     6343.52     53.66 o 
   3   3   6      937.81      804.50     12.98 o 
   5   3   6      694.75      597.82     15.09 o 
   7   3   6      782.22      749.39     20.11 o 
   9   3   6     2008.44     1974.68     45.77 o 
  11   3   6      100.53       81.43     11.74 o 
  13   3   6     1582.33     1451.54     43.02 o 
  15   3   6      179.57      189.43     22.54 o 
  17   3   6       57.92       31.86     19.16 o 
 -16   4   6      159.97      167.06     23.82 o 
 -14   4   6       17.57       -0.67     12.09 o 
 -12   4   6      879.78      844.47     39.42 o 
 -10   4   6        8.02       -0.73      7.49 o 
  -8   4   6     2627.13     2655.59     44.18 o 
  -6   4   6     3591.38     3713.06     47.49 o 
  -4   4   6    10275.01    10517.39     94.18 o 
  -2   4   6     1300.67     1167.54     20.15 o 
   0   4   6     2656.44     2719.57     29.12 o 
   2   4   6     1481.55     1494.61     19.45 o 
   4   4   6     8912.32     8756.96     77.34 o 
   6   4   6      443.37      455.41     17.24 o 
   8   4   6    13217.25    13244.69    169.21 o 
  10   4   6      787.65      892.78     35.72 o 
  12   4   6      369.17      412.82     30.41 o 
  14   4   6        3.32       -3.69     12.15 o 
  16   4   6       23.95       27.10     16.72 o 
 -15   5   6        1.61       -2.89     14.00 o 
 -13   5   6       18.23       16.10     14.31 o 
 -11   5   6        1.44        2.10     11.75 o 
  -9   5   6     4011.00     4143.32     97.96 o 
  -7   5   6     4411.70     4439.67     71.05 o 
  -5   5   6     1415.14     1468.42     26.50 o 
  -3   5   6     2229.50     2208.27     32.64 o 
  -1   5   6      330.68      415.13     11.83 o 
   1   5   6      824.05      910.15     15.93 o 
   3   5   6      217.60      218.79      9.14 o 
   5   5   6     1312.77     1294.93     32.51 o 
   7   5   6     2144.95     2009.66     54.58 o 
   9   5   6     3055.66     2950.37     78.69 o 
  11   5   6      264.00      189.05     24.48 o 
  13   5   6      166.81      126.08     21.70 o 
  15   5   6       14.16       35.34     18.00 o 
 -14   6   6      204.44      125.64     43.57 o 
 -12   6   6      145.64      117.19     24.52 o 
 -10   6   6      606.65      517.05     40.14 o 
  -8   6   6      125.68       83.33     20.75 o 
  -6   6   6       58.29       38.93     10.45 o 
  -4   6   6        1.12        3.96      4.61 o 
  -2   6   6     1390.62     1421.31     28.97 o 
   0   6   6     7980.88     7676.85     96.29 o 
   2   6   6     3453.74     3636.44     47.94 o 
   4   6   6      689.84      709.58     35.31 o 
   6   6   6      460.39      413.29     30.30 o 
   8   6   6      979.66     1087.00     47.81 o 
  10   6   6      125.34      113.71     21.12 o 
  12   6   6      132.89      105.93     45.44 o 
  14   6   6      226.63      249.37     33.32 o 
 -13   7   6      125.49       89.81     25.50 o 
 -11   7   6      218.77      239.85     32.49 o 
  -9   7   6     1868.37     1893.56     70.23 o 
  -7   7   6      949.12      853.72     43.52 o 
  -5   7   6      697.64      667.53     33.69 o 
  -3   7   6        0.46        0.45      7.03 o 
  -1   7   6      767.97      814.09     26.69 o 
   1   7   6      681.63      541.15     28.81 o 
   3   7   6     1500.20     1561.41     48.31 o 
   5   7   6      622.37      678.36     34.95 o 
   7   7   6     1253.52     1292.82     56.42 o 
   9   7   6     1352.30     1272.89     56.34 o 
  11   7   6       86.86       87.34     23.51 o 
 -12   8   6        8.87        6.57     22.64 o 
 -10   8   6      126.66       91.83     23.76 o 
  -8   8   6     1352.97     1511.27     64.00 o 
  -6   8   6      233.64      290.76     26.78 o 
  -4   8   6      960.94     1000.19     38.30 o 
  -2   8   6      838.16      825.92     41.67 o 
   0   8   6     3806.05     3811.62    129.37 o 
   2   8   6     2011.93     2192.93     63.89 o 
   4   8   6      917.86      961.68     45.14 o 
   6   8   6     1214.91     1191.38     55.62 o 
   8   8   6      628.62      618.01     42.47 o 
  10   8   6      539.55      551.54     47.49 o 
  -9   9   6       34.30       24.65     19.29 o 
  -7   9   6      196.19      225.64     33.93 o 
  -5   9   6      302.22      357.28     28.74 o 
  -3   9   6      207.78      212.92     41.83 o 
  -1   9   6      142.20      170.30     36.23 o 
   1   9   6      618.65      685.44     35.38 o 
   3   9   6        0.11       11.12     14.01 o 
   5   9   6       55.97       53.86     30.47 o 
   7   9   6      366.07      453.29     46.89 o 
  -4  10   6       62.21       60.55     46.22 o 
  -2  10   6      159.12      205.58     69.77 o 
   0  10   6        5.86       26.79     12.29 o 
   2  10   6      146.00      181.39     26.84 o 
 -19   1   7        4.13       11.13     16.66 o 
 -17   1   7       53.20       72.35     15.73 o 
 -15   1   7     1625.10     1600.54     38.93 o 
 -13   1   7      243.00      202.18     13.90 o 
 -11   1   7      674.70      680.72     20.43 o 
  -9   1   7      753.63      749.96     13.09 o 
  -7   1   7     3771.36     3930.43     34.97 o 
  -5   1   7      852.61      803.95     12.10 o 
  -3   1   7    32788.71    32641.37    295.40 o 
  -1   1   7    19058.08    18938.22    179.67 o 
   1   1   7        3.23        1.44      1.98 o 
   3   1   7     1593.49     1311.20     15.80 o 
   5   1   7     3550.53     4161.95     33.17 o 
   7   1   7      370.39      324.62      8.91 o 
   9   1   7     1953.79     1979.86     25.81 o 
  11   1   7     4544.81     4535.74     61.97 o 
  13   1   7     2182.50     2198.61     66.55 o 
  15   1   7      408.51      359.02     28.29 o 
  17   1   7        7.93       -8.78     12.74 o 
 -18   2   7       55.50       32.81     16.79 o 
 -16   2   7     1062.63      986.01     47.10 o 
 -14   2   7      424.74      431.16     23.12 o 
 -12   2   7       61.06       49.75      8.32 o 
 -10   2   7      822.41      708.49     18.69 o 
  -8   2   7     1010.45      975.56     16.25 o 
  -6   2   7        3.96       35.22      4.36 o 
  -4   2   7     1347.38     1312.62     19.97 o 
  -2   2   7     4562.65     4247.37     43.24 o 
   0   2   7     6540.54     6302.14     56.18 o 
   2   2   7    24893.22    24799.63    191.06 o 
   4   2   7        8.85       23.16      2.79 o 
   6   2   7     3524.28     3406.12     35.72 o 
   8   2   7      597.53      613.86     20.43 o 
  10   2   7     2043.50     1989.41     34.08 o 
  12   2   7      537.67      565.33     31.60 o 
  14   2   7      599.85      557.96     27.49 o 
  16   2   7       23.26       41.35     17.70 o 
 -17   3   7      988.29      925.93     45.57 o 
 -15   3   7      135.21      135.95     18.32 o 
 -13   3   7       38.09       30.53     10.66 o 
 -11   3   7      170.17      108.80     10.76 o 
  -9   3   7     1135.24     1176.56     25.56 o 
  -7   3   7     5258.49     5191.68     55.98 o 
  -5   3   7      157.81      142.46      7.02 o 
  -3   3   7     3842.43     4396.20     46.18 o 
  -1   3   7     3107.88     3196.66     33.75 o 
   1   3   7    10431.68    11036.99     96.65 o 
   3   3   7     4716.50     4975.50     47.46 o 
   5   3   7     1804.41     1789.13     28.84 o 
   7   3   7      617.18      575.08     17.46 o 
   9   3   7       86.56       79.99      9.45 o 
  11   3   7     1420.56     1456.34     34.78 o 
  13   3   7      889.61      921.75     37.96 o 
  15   3   7      148.16      124.87     19.27 o 
 -16   4   7        3.01        5.42     13.82 o 
 -14   4   7      315.50      287.30     26.62 o 
 -12   4   7      211.09      166.25     19.35 o 
 -10   4   7      612.38      628.08     25.25 o 
  -8   4   7     4180.68     4432.47     63.04 o 
  -6   4   7       12.14        2.10      4.05 o 
  -4   4   7     2965.94     3216.95     38.38 o 
  -2   4   7      324.59      433.45      9.75 o 
   0   4   7      308.72      313.10     11.90 o 
   2   4   7      801.74      780.27     13.39 o 
   4   4   7     1527.91     1488.14     23.46 o 
   6   4   7     6049.92     5912.54     86.97 o 
   8   4   7     4660.84     4567.07     76.53 o 
  10   4   7      302.35      294.92     30.30 o 
  12   4   7       51.09       40.77     13.89 o 
  14   4   7       17.55       16.38     12.48 o 
  16   4   7        0.30        3.96     15.84 o 
 -15   5   7       43.31       34.24     17.92 o 
 -13   5   7      577.90      601.94     47.10 o 
 -11   5   7      164.91      168.99     39.57 o 
  -9   5   7     1045.77     1102.87     65.78 o 
  -7   5   7      714.04      721.18     26.44 o 
  -5   5   7     2331.41     2399.15     41.70 o 
  -3   5   7      731.30      733.63     16.23 o 
  -1   5   7       20.70        8.56      3.79 o 
   1   5   7     9181.20     9072.02     81.30 o 
   3   5   7      869.28      827.79     17.32 o 
   5   5   7     1013.82      911.92     31.61 o 
   7   5   7      207.55      161.97     17.40 o 
   9   5   7      145.66       67.05     30.79 o 
  11   5   7      110.11       48.99     18.02 o 
  13   5   7       76.11       51.92     16.53 o 
  15   5   7      123.14      115.96     21.63 o 
 -14   6   7      432.25      473.01     46.43 o 
 -12   6   7      174.26      210.92     43.99 o 
 -10   6   7      698.29      669.63     45.35 o 
  -8   6   7       20.81        4.70     12.14 o 
  -6   6   7     1214.30     1399.62     68.26 o 
  -4   6   7     3841.24     3840.20     57.66 o 
  -2   6   7     7149.20     7489.49     93.46 o 
   0   6   7      930.01      907.66     19.12 o 
   2   6   7     6282.64     6175.00     78.12 o 
   4   6   7     1348.33     1389.35     40.41 o 
   6   6   7     1856.58     1890.07     57.32 o 
   8   6   7      306.19      330.33     29.18 o 
  10   6   7      365.76      417.66     36.22 o 
  12   6   7        1.24       -6.40     16.59 o 
  14   6   7       57.93       44.18     22.44 o 
 -13   7   7      101.47       99.89     26.77 o 
 -11   7   7     2240.22     2347.48    101.57 o 
  -9   7   7      107.57      153.05     36.09 o 
  -7   7   7      148.00       99.43     19.32 o 
  -5   7   7      319.25      297.53     43.02 o 
  -3   7   7     3396.59     3309.25     58.45 o 
  -1   7   7       18.05       27.12      8.47 o 
   1   7   7      119.57      113.91     14.24 o 
   3   7   7      134.71      152.59     26.67 o 
   5   7   7      108.18       57.19     20.87 o 
   7   7   7        7.17       -2.19     12.07 o 
   9   7   7      186.19      163.53     29.05 o 
  11   7   7       76.48       50.00     21.48 o 
 -12   8   7       23.33        9.48     22.65 o 
 -10   8   7      231.00      309.29     36.94 o 
  -8   8   7      797.08      756.20     57.66 o 
  -6   8   7       44.40       48.40     16.20 o 
  -4   8   7      536.56      634.39     35.44 o 
  -2   8   7     1264.65     1340.29     55.88 o 
   0   8   7        0.49       12.03     10.76 o 
   2   8   7       26.37       18.58     12.68 o 
   4   8   7      518.98      466.79     34.23 o 
   6   8   7       37.10       26.43     16.88 o 
   8   8   7       80.15       99.60     24.74 o 
  10   8   7      231.84      237.63     38.74 o 
  -9   9   7      469.48      498.88     46.46 o 
  -7   9   7       69.84       86.89     21.96 o 
  -5   9   7      282.27      265.74     49.36 o 
  -3   9   7     1701.65     1757.59     59.03 o 
  -1   9   7      270.29      244.57     37.30 o 
   1   9   7      429.58      488.96     47.76 o 
   3   9   7      262.62      229.70     26.29 o 
   5   9   7      319.51      353.79     34.67 o 
   7   9   7      687.06      816.54    144.08 o 
  -4  10   7      742.37      766.23     45.47 o 
  -2  10   7      722.52      678.95     45.04 o 
   0  10   7     1755.55     1909.34     75.73 o 
   2  10   7       49.57       31.31     15.06 o 
 -18   0   8     1186.38     1312.91     89.45 o 
 -16   0   8        4.90        4.25     13.91 o 
 -14   0   8     2859.81     2916.37    100.60 o 
 -12   0   8      880.18      858.62     27.70 o 
 -10   0   8     3025.81     3033.00     41.29 o 
  -8   0   8      837.44     1158.14     22.00 o 
  -6   0   8     1177.05     1084.20     21.74 o 
  -4   0   8     2063.47     1820.08     36.86 o 
  -2   0   8      893.10      953.27     25.66 o 
   0   0   8     4639.33     4392.55     59.49 o 
   2   0   8     4617.76     4437.91     52.73 o 
   4   0   8     7586.38     7964.09     81.32 o 
   6   0   8     1980.93     2317.33     31.35 o 
   8   0   8     3031.57     3049.49     42.11 o 
  10   0   8      475.18      519.66     27.71 o 
  12   0   8     1617.45     1618.73     77.82 o 
  14   0   8       29.21       34.13     21.11 o 
  16   0   8        5.10       11.25     17.65 o 
 -19   1   8       74.79       54.37     20.29 o 
 -17   1   8      307.58      300.97     35.93 o 
 -15   1   8        5.93       21.14      9.28 o 
 -13   1   8     2905.09     2952.08     47.15 o 
 -11   1   8     1804.00     1911.33     28.99 o 
  -9   1   8      670.05      661.76     17.05 o 
  -7   1   8    18392.11    18891.05    132.91 o 
  -5   1   8     4971.52     4720.79     42.42 o 
  -3   1   8      631.96      564.70     13.76 o 
  -1   1   8    12681.89    12314.16    121.14 o 
   1   1   8      497.56      538.87     10.84 o 
   3   1   8     1577.47     1951.21     20.17 o 
   5   1   8     3757.13     4119.50     33.98 o 
   7   1   8     1141.98     1196.93     15.65 o 
   9   1   8      115.77       99.54      7.22 o 
  11   1   8     1567.77     1616.22     33.58 o 
  13   1   8      443.78      426.43     26.69 o 
  15   1   8       67.13       41.27     14.78 o 
  17   1   8      189.55      198.85     22.38 o 
 -18   2   8      350.11      411.36     35.05 o 
 -16   2   8       44.66       31.37     15.30 o 
 -14   2   8        1.41        3.98      9.12 o 
 -12   2   8       88.30       76.48     12.34 o 
 -10   2   8      100.99      103.28      9.13 o 
  -8   2   8     1303.14     1433.86     21.22 o 
  -6   2   8      206.74      139.20      6.31 o 
  -4   2   8     4291.52     4471.98     48.25 o 
  -2   2   8     3933.01     4253.65     45.74 o 
   0   2   8     1128.36     1129.47     16.49 o 
   2   2   8      385.92      391.84      9.84 o 
   4   2   8     1488.51     1747.43     21.42 o 
   6   2   8        4.15        9.68      3.41 o 
   8   2   8        1.57        4.38      4.49 o 
  10   2   8     1072.09     1101.97     25.30 o 
  12   2   8     3127.36     3120.42     53.97 o 
  14   2   8       64.97       41.22     11.79 o 
  16   2   8       10.09        3.68     15.18 o 
 -17   3   8      183.04      212.98     25.09 o 
 -15   3   8       17.74       26.40     12.82 o 
 -13   3   8      438.52      468.09     23.96 o 
 -11   3   8     1156.98     1198.62     29.57 o 
  -9   3   8      149.17      105.72      9.35 o 
  -7   3   8     3088.16     3220.35     39.64 o 
  -5   3   8     2538.29     2481.80     35.22 o 
  -3   3   8     2406.26     2412.21     29.25 o 
  -1   3   8     6424.84     6644.36     62.80 o 
   1   3   8      771.83      907.60     18.79 o 
   3   3   8      282.33      355.36     10.39 o 
   5   3   8     4826.19     4562.61     53.40 o 
   7   3   8      373.15      394.59     15.90 o 
   9   3   8       37.55       29.99      7.80 o 
  11   3   8       21.13       19.71      8.74 o 
  13   3   8      593.51      558.77     29.59 o 
  15   3   8       18.76       26.28     14.78 o 
 -16   4   8      963.97     1049.97     44.43 o 
 -14   4   8      254.45      268.64     27.83 o 
 -12   4   8     2680.97     2691.80     81.58 o 
 -10   4   8     2824.45     2874.94     53.77 o 
  -8   4   8     3576.51     3729.05     58.76 o 
  -6   4   8      997.79     1030.86     21.54 o 
  -4   4   8       41.06        8.02      3.79 o 
  -2   4   8     1425.47     1413.34     21.71 o 
   0   4   8     1370.74     1259.34     17.06 o 
   2   4   8      241.17      190.74      7.46 o 
   4   4   8     2635.56     2617.94     33.65 o 
   6   4   8      374.39      421.26     20.41 o 
   8   4   8       43.16       24.19      8.79 o 
  10   4   8        2.55        0.31      9.38 o 
  12   4   8      230.60      198.35     23.15 o 
  14   4   8      340.50      375.51     27.27 o 
 -15   5   8       26.48       26.39     17.16 o 
 -13   5   8      361.29      340.34     47.30 o 
 -11   5   8     3024.97     2906.07     89.85 o 
  -9   5   8     2860.87     3024.49     76.79 o 
  -7   5   8     1549.41     1605.61     60.95 o 
  -5   5   8      534.51      567.78     18.04 o 
  -3   5   8      510.74      554.09     17.68 o 
  -1   5   8        0.37        1.40      3.29 o 
   1   5   8     3425.37     3394.21     39.88 o 
   3   5   8      393.46      477.57     22.08 o 
   5   5   8        0.72       -2.42      6.38 o 
   7   5   8     5697.76     5410.12    112.12 o 
   9   5   8       36.46       41.07     14.89 o 
  11   5   8      921.38      827.46     42.66 o 
  13   5   8        0.18       13.48     14.47 o 
  15   5   8       34.85       36.15     21.05 o 
 -14   6   8       49.10       25.07     23.15 o 
 -12   6   8      960.49      837.81     54.49 o 
 -10   6   8       35.77        2.67     14.63 o 
  -8   6   8      436.56      394.16     32.89 o 
  -6   6   8      941.48     1005.58     44.17 o 
  -4   6   8      171.23      159.80     11.54 o 
  -2   6   8     4657.99     5037.41     64.20 o 
   0   6   8        0.02        7.07      5.84 o 
   2   6   8       73.85      117.87     10.89 o 
   4   6   8        0.09       10.36      9.46 o 
   6   6   8       86.86       67.46     14.91 o 
   8   6   8      365.00      275.79     27.46 o 
  10   6   8      480.71      425.05     37.98 o 
  12   6   8       97.02       86.17     21.81 o 
 -13   7   8      125.48      164.17     39.31 o 
 -11   7   8     1482.98     1600.31     72.07 o 
  -9   7   8      563.00      518.24     46.98 o 
  -7   7   8      287.45      334.39     30.37 o 
  -5   7   8      302.63      303.20     23.86 o 
  -3   7   8       20.67       48.35      9.26 o 
  -1   7   8      227.90      172.72     12.62 o 
   1   7   8     2094.76     2151.41     57.69 o 
   3   7   8     1318.73     1276.16     50.63 o 
   5   7   8       55.51       35.01     14.37 o 
   7   7   8        0.41        4.08     12.72 o 
   9   7   8      226.18      224.88     28.76 o 
  11   7   8      224.58      175.29     25.60 o 
 -12   8   8      964.12      812.38     64.23 o 
 -10   8   8      185.99      225.96     33.63 o 
  -8   8   8     1955.44     2080.33     75.40 o 
  -6   8   8     1429.51     1565.76     61.04 o 
  -4   8   8      712.18      869.48     55.73 o 
  -2   8   8        5.28        3.75      8.74 o 
   0   8   8     2546.13     2311.53     59.01 o 
   2   8   8      147.58      131.72     19.84 o 
   4   8   8     1234.66     1228.46     54.57 o 
   6   8   8      277.91      291.05     43.91 o 
   8   8   8       39.06       12.81     19.50 o 
  10   8   8      165.18      186.20     31.29 o 
  -9   9   8      196.73      191.05     31.17 o 
  -7   9   8       53.61       24.52     17.92 o 
  -5   9   8      210.69      162.61     54.14 o 
  -3   9   8      387.07      429.53     47.03 o 
  -1   9   8        2.58        9.97     10.67 o 
   1   9   8       58.82       40.33     14.06 o 
   3   9   8       32.15       38.46     14.18 o 
   5   9   8       47.17       57.37     20.42 o 
   7   9   8       65.58       56.75     20.67 o 
  -2  10   8        0.17       -5.56     15.26 o 
   0  10   8      708.50      719.09     35.84 o 
 -19   1   9      646.32      723.54     41.47 o 
 -17   1   9        2.24        4.51     13.13 o 
 -15   1   9       41.10       45.40     10.67 o 
 -13   1   9       42.12       41.12      7.89 o 
 -11   1   9     2662.73     2795.24     37.41 o 
  -9   1   9       16.04       20.76      4.22 o 
  -7   1   9    60326.96    62577.27    425.82 o 
  -5   1   9      567.28      526.07     10.53 o 
  -3   1   9      281.01      245.67     13.42 o 
  -1   1   9      335.17      339.34     12.20 o 
   1   1   9     2701.20     2549.17     27.72 o 
   3   1   9     2626.72     2962.48     26.48 o 
   5   1   9     3408.18     3535.05     30.71 o 
   7   1   9      206.91      204.02      7.72 o 
   9   1   9      617.60      613.84     16.71 o 
  11   1   9      324.25      323.65     17.04 o 
  13   1   9      501.90      590.59     49.16 o 
  15   1   9       18.89       30.55     14.94 o 
  17   1   9       22.61        7.60     14.96 o 
 -18   2   9      969.89     1039.29     46.93 o 
 -16   2   9      422.67      415.06     27.48 o 
 -14   2   9      544.16      575.30     25.81 o 
 -12   2   9     1143.59     1227.29     27.58 o 
 -10   2   9      309.56      285.91     11.98 o 
  -8   2   9     5762.33     5847.81     57.23 o 
  -6   2   9     2603.19     2726.21     31.69 o 
  -4   2   9     1467.54     1411.75     21.98 o 
  -2   2   9     7177.20     7439.62     73.33 o 
   0   2   9     4924.62     5279.14     51.44 o 
   2   2   9     7472.35     7604.77     66.39 o 
   4   2   9      120.88      130.63      5.98 o 
   6   2   9       81.80       64.40      5.43 o 
   8   2   9       11.80        1.86      5.17 o 
  10   2   9     3678.02     3632.14     50.85 o 
  12   2   9     1428.77     1471.62     38.17 o 
  14   2   9      683.13      566.47     43.60 o 
  16   2   9      873.20      891.30     67.82 o 
 -17   3   9      107.09      114.93     20.92 o 
 -15   3   9     1387.57     1388.10     61.81 o 
 -13   3   9       13.59       -0.56      8.49 o 
 -11   3   9     2680.49     2706.95     58.21 o 
  -9   3   9      284.95      274.27     13.46 o 
  -7   3   9        1.15       -1.26      3.77 o 
  -5   3   9     5455.92     5443.78     61.22 o 
  -3   3   9     7968.39     8473.73     81.28 o 
  -1   3   9     6311.16     6920.86     65.75 o 
   1   3   9      719.53      840.48     15.05 o 
   3   3   9       89.44       61.61      5.10 o 
   5   3   9       46.13       32.29      5.19 o 
   7   3   9      939.79     1019.31     26.61 o 
   9   3   9       95.49       81.78     10.24 o 
  11   3   9        7.58       10.00      8.67 o 
  13   3   9      920.87      977.93     40.45 o 
  15   3   9      144.31      104.34     18.75 o 
 -16   4   9      641.97      532.45     40.40 o 
 -14   4   9       93.09       42.14     16.91 o 
 -12   4   9        3.95       11.02     10.51 o 
 -10   4   9      562.97      634.07     30.06 o 
  -8   4   9       62.11       71.89      9.84 o 
  -6   4   9       67.07       58.27      6.85 o 
  -4   4   9        1.49       -0.30      3.72 o 
  -2   4   9      105.47      113.41      7.14 o 
   0   4   9       38.24       33.33      4.07 o 
   2   4   9     1663.00     1535.50     21.12 o 
   4   4   9      779.39      803.94     15.71 o 
   6   4   9     4233.43     4041.79     66.12 o 
   8   4   9     1222.10     1176.33     36.79 o 
  10   4   9       56.46       75.87     14.41 o 
  12   4   9       12.02       19.82     12.67 o 
  14   4   9      455.00      489.22     41.17 o 
 -15   5   9       91.57       87.98     21.59 o 
 -13   5   9      799.06      873.60     62.91 o 
 -11   5   9       84.65       79.14     34.08 o 
  -9   5   9      527.02      529.71     33.68 o 
  -7   5   9       27.64       21.93      8.92 o 
  -5   5   9        0.35       -0.76      5.63 o 
  -3   5   9     1728.43     1848.44     37.41 o 
  -1   5   9     2379.97     2291.89     42.61 o 
   1   5   9      312.63      303.07     11.09 o 
   3   5   9      151.17      105.61     12.56 o 
   5   5   9      426.88      390.52     22.03 o 
   7   5   9     1400.69     1314.08     65.29 o 
   9   5   9      657.07      565.58     33.45 o 
  11   5   9        0.92       -1.50     12.98 o 
  13   5   9       71.50       77.34     18.41 o 
 -14   6   9     1253.99     1320.31     72.01 o 
 -12   6   9      520.71      444.70     41.95 o 
 -10   6   9      298.08      251.51     34.49 o 
  -8   6   9      461.12      457.75     45.20 o 
  -6   6   9     2236.62     2258.61    101.53 o 
  -4   6   9      130.09      123.55     11.71 o 
  -2   6   9     3017.19     3146.73     53.07 o 
   0   6   9        0.62        4.73      5.52 o 
   2   6   9      415.83      345.60     19.25 o 
   4   6   9       29.83       13.98     10.48 o 
   6   6   9     1181.60     1077.11     44.89 o 
   8   6   9       45.38       54.69     16.66 o 
  10   6   9        4.13       31.81     14.41 o 
  12   6   9      396.40      501.08     38.00 o 
 -13   7   9      137.85      147.74     30.54 o 
 -11   7   9      429.00      457.67     43.23 o 
  -9   7   9      309.85      278.37     30.72 o 
  -7   7   9     1139.34     1174.26     92.69 o 
  -5   7   9      157.71      144.04     19.83 o 
  -3   7   9     3589.95     3621.16     67.93 o 
  -1   7   9        3.55        4.41      6.69 o 
   1   7   9       16.27       25.48      9.55 o 
   3   7   9       13.60        2.47     12.62 o 
   5   7   9       15.56       16.23     13.50 o 
   7   7   9       98.43      132.91     28.99 o 
   9   7   9      306.17      272.34     26.81 o 
  11   7   9       52.19       53.44     19.56 o 
 -12   8   9      154.15      138.59     33.96 o 
 -10   8   9      201.29      217.31     32.21 o 
  -8   8   9      105.21       91.05     21.91 o 
  -6   8   9      248.01      182.51     30.25 o 
  -4   8   9      100.25      110.47     25.46 o 
  -2   8   9       45.41       10.04     15.07 o 
   0   8   9      668.66      650.90     30.28 o 
   2   8   9      306.28      224.24     29.61 o 
   4   8   9       69.95       80.19     24.07 o 
   6   8   9      266.39      281.05     27.61 o 
   8   8   9       70.80       86.87     21.43 o 
  10   8   9      497.10      455.78     43.28 o 
  -9   9   9      199.30      188.33     31.20 o 
  -7   9   9        2.50        3.30     16.82 o 
  -5   9   9      115.46       59.55     33.09 o 
  -3   9   9      236.93      159.48     25.72 o 
  -1   9   9       31.34       26.48     13.93 o 
   1   9   9      267.46      226.61     23.47 o 
   3   9   9      214.96      211.26     22.63 o 
   5   9   9      438.45      518.92     35.27 o 
   7   9   9       79.13       59.44     22.35 o 
  -2  10   9       33.55       60.21     20.49 o 
   0  10   9       55.95       67.28     16.95 o 
 -18   0  10      313.71      294.61     31.26 o 
 -16   0  10      812.47      926.12     45.03 o 
 -14   0  10     2351.53     2445.70     90.73 o 
 -12   0  10      311.06      265.70     20.15 o 
 -10   0  10     6008.51     6405.45     81.20 o 
  -8   0  10     5615.81     6331.89     76.08 o 
  -6   0  10     2014.55     2210.60     33.54 o 
  -4   0  10     1373.97     1425.39     26.11 o 
  -2   0  10     5554.06     5310.91     69.78 o 
   0   0  10     1306.32     1413.18     23.42 o 
   2   0  10     2169.39     1804.06     26.78 o 
   4   0  10      135.32      102.54      7.32 o 
   6   0  10     6211.08     6376.21     68.75 o 
   8   0  10      105.56      132.30      9.73 o 
  10   0  10     1031.56      903.34     36.87 o 
  12   0  10       38.96       27.25     15.46 o 
  14   0  10      542.86      595.15     59.53 o 
  16   0  10       60.60      113.08     25.96 o 
 -19   1  10       62.30       81.91     19.84 o 
 -17   1  10      206.67      239.44     22.84 o 
 -15   1  10        5.28       -0.02      8.10 o 
 -13   1  10      368.07      363.49     16.41 o 
 -11   1  10        0.10        3.40      4.82 o 
  -9   1  10      437.02      443.75     11.76 o 
  -7   1  10    14136.21    15285.48    110.60 o 
  -5   1  10     2336.69     2268.25     24.49 o 
  -3   1  10     2434.69     2516.56     30.68 o 
  -1   1  10      687.48      700.46     13.09 o 
   1   1  10       14.16        9.40      2.95 o 
   3   1  10     1786.42     1830.54     19.63 o 
   5   1  10     5256.44     5430.46     44.52 o 
   7   1  10      581.51      590.00     11.47 o 
   9   1  10     3595.04     3393.35     49.33 o 
  11   1  10      653.26      733.69     24.47 o 
  13   1  10      761.91      829.39     42.84 o 
  15   1  10      244.84      183.54     22.74 o 
 -18   2  10        6.88       17.61     15.32 o 
 -16   2  10      208.33      192.45     19.37 o 
 -14   2  10      545.39      540.71     25.04 o 
 -12   2  10      155.08      175.49     13.16 o 
 -10   2  10      116.85      149.88      9.55 o 
  -8   2  10       59.98       68.04      6.16 o 
  -6   2  10     6032.03     6443.65     63.17 o 
  -4   2  10      129.76      165.60      8.96 o 
  -2   2  10      661.13      778.94     15.32 o 
   0   2  10     7604.74     8041.19     74.13 o 
   2   2  10     2363.90     2637.27     29.49 o 
   4   2  10      470.90      567.81     11.27 o 
   6   2  10       68.08       37.77      4.93 o 
   8   2  10        0.48       -0.34      5.22 o 
  10   2  10      407.28      406.98     17.51 o 
  12   2  10      253.70      213.72     22.65 o 
  14   2  10        4.25       -4.43     11.51 o 
  16   2  10      255.38      208.41     30.03 o 
 -17   3  10        8.40       12.17     15.77 o 
 -15   3  10       66.15       46.06     14.34 o 
 -13   3  10     1258.72     1371.93     39.27 o 
 -11   3  10      462.13      460.35     20.95 o 
  -9   3  10      160.04      146.39     10.33 o 
  -7   3  10      225.93      260.02     13.16 o 
  -5   3  10        9.49        1.33      3.75 o 
  -3   3  10     1716.75     1789.53     26.46 o 
  -1   3  10     2285.91     2439.50     31.10 o 
   1   3  10      457.24      460.00     12.51 o 
   3   3  10      234.28      216.23      9.01 o 
   5   3  10      176.07      188.19      9.86 o 
   7   3  10       25.34       34.22      7.00 o 
   9   3  10     3776.40     3751.62     56.06 o 
  11   3  10      334.24      341.80     21.04 o 
  13   3  10      298.47      276.14     23.58 o 
  15   3  10      144.46      107.24     22.98 o 
 -16   4  10      184.84      154.02     25.06 o 
 -14   4  10      459.50      436.47     34.96 o 
 -12   4  10      358.69      403.15     28.44 o 
 -10   4  10      485.29      497.60     26.71 o 
  -8   4  10        4.38       10.26      7.67 o 
  -6   4  10     2188.04     2307.73     43.76 o 
  -4   4  10       76.47       94.69      8.34 o 
  -2   4  10        1.97        3.62      3.69 o 
   0   4  10     2425.05     2330.77     29.00 o 
   2   4  10      114.62      104.72      7.29 o 
   4   4  10     6989.73     6808.51     76.87 o 
   6   4  10      491.39      461.79     21.28 o 
   8   4  10     1364.79     1311.05     35.40 o 
  10   4  10      592.91      609.89     31.11 o 
  12   4  10      304.24      315.56     27.24 o 
  14   4  10      108.42       63.58     17.83 o 
 -15   5  10      666.10      679.87     45.75 o 
 -13   5  10      149.62      134.30     27.15 o 
 -11   5  10     1062.18     1240.14     59.11 o 
  -9   5  10      400.53      375.55     32.37 o 
  -7   5  10      354.51      345.57     23.21 o 
  -5   5  10      538.93      583.30     22.41 o 
  -3   5  10      193.64      123.81     12.02 o 
  -1   5  10       80.40       85.94     13.62 o 
   1   5  10      367.75      380.77     16.91 o 
   3   5  10      801.74      744.13     32.11 o 
   5   5  10     2922.62     2736.64     54.24 o 
   7   5  10     1015.74      955.11     40.91 o 
   9   5  10      955.08      973.98     42.93 o 
  11   5  10      224.63      230.78     25.64 o 
  13   5  10       22.64       17.75     15.81 o 
 -14   6  10      411.99      299.86     39.30 o 
 -12   6  10      117.44       77.00     22.08 o 
 -10   6  10        1.11        1.46     13.45 o 
  -8   6  10       96.88       56.97     30.76 o 
  -6   6  10       72.59       52.37     14.56 o 
  -4   6  10     4689.72     4761.98     82.57 o 
  -2   6  10      722.22      730.62     40.53 o 
   0   6  10       77.24       54.07      9.07 o 
   2   6  10       33.97       28.81      8.10 o 
   4   6  10      708.09      726.48     33.90 o 
   6   6  10      177.28      154.79     18.70 o 
   8   6  10        1.04       -3.39     10.84 o 
  10   6  10        7.08       -5.92     12.60 o 
  12   6  10      148.19      144.35     28.15 o 
 -13   7  10       98.18       74.34     28.20 o 
 -11   7  10      350.83      358.26     39.69 o 
  -9   7  10       24.41       29.49     16.90 o 
  -7   7  10     1705.18     1753.69    184.35 o 
  -5   7  10      138.08      145.93     20.27 o 
  -3   7  10     2142.77     2184.41     49.53 o 
  -1   7  10       67.55       31.48      9.54 o 
   1   7  10        5.00       -1.26      7.94 o 
   3   7  10      288.61      299.07     24.49 o 
   5   7  10      138.13      118.11     18.32 o 
   7   7  10      225.87      174.60     23.16 o 
   9   7  10       33.42       29.16     16.87 o 
  11   7  10        0.52        4.41     19.33 o 
 -10   8  10      534.67      557.01     50.74 o 
  -8   8  10       55.05       77.17     21.01 o 
  -6   8  10        0.34       -4.93     14.08 o 
  -4   8  10      217.80      236.18     27.71 o 
  -2   8  10      413.33      360.98     44.78 o 
   0   8  10       57.25       69.24     14.21 o 
   2   8  10       47.09       31.44     12.58 o 
   4   8  10      447.26      462.24     31.16 o 
   6   8  10      263.21      202.13     30.19 o 
   8   8  10     1196.41     1423.61     60.02 o 
  -7   9  10       13.11        0.98     17.08 o 
  -5   9  10       49.27       85.50     22.10 o 
  -3   9  10       13.44       11.90     16.22 o 
  -1   9  10      114.51      167.52     21.60 o 
   1   9  10       72.65       88.25     17.68 o 
   3   9  10      913.28     1121.53     81.40 o 
   5   9  10      416.30      416.78     45.33 o 
 -19   1  11       62.37       22.84     16.56 o 
 -17   1  11      253.29      272.16     23.89 o 
 -15   1  11        1.59       13.81      9.15 o 
 -13   1  11       63.40       52.95      8.36 o 
 -11   1  11      636.70      637.76     17.09 o 
  -9   1  11      825.77      913.63     16.58 o 
  -7   1  11      121.56      101.61      6.30 o 
  -5   1  11     1288.99     1284.85     18.01 o 
  -3   1  11     1007.80     1045.69     16.01 o 
  -1   1  11     1420.39     1268.69     18.67 o 
   1   1  11     4214.47     4763.21     43.65 o 
   3   1  11     2022.06     2012.00     21.87 o 
   5   1  11     2677.14     2533.44     25.61 o 
   7   1  11     4983.06     4900.17     43.94 o 
   9   1  11     5427.60     5358.20     63.57 o 
  11   1  11      383.65      312.96     18.29 o 
  13   1  11     1047.66     1033.10     35.42 o 
  15   1  11      189.59      201.72     24.02 o 
 -18   2  11      142.41      154.24     30.25 o 
 -16   2  11      689.87      730.70     31.06 o 
 -14   2  11      126.49       93.42     13.48 o 
 -12   2  11       31.35       22.16      7.62 o 
 -10   2  11     4816.96     5125.88     61.14 o 
  -8   2  11       65.65       41.97      5.62 o 
  -6   2  11     3472.44     4003.66     44.49 o 
  -4   2  11        1.28        1.07      3.52 o 
  -2   2  11     6631.50     6345.83     66.79 o 
   0   2  11       20.14        7.79      3.14 o 
   2   2  11     3388.16     3194.98     35.59 o 
   4   2  11     3385.35     3450.38     32.91 o 
   6   2  11      624.16      604.45     11.73 o 
   8   2  11     6553.98     6550.14     89.62 o 
  10   2  11      267.12      307.19     16.08 o 
  12   2  11     1469.52     1477.50     52.71 o 
  14   2  11      698.56      640.96     40.95 o 
  16   2  11      571.28      594.55     47.33 o 
 -17   3  11       74.33       75.46     19.95 o 
 -15   3  11      204.15      168.56     21.35 o 
 -13   3  11       16.80        9.06      9.50 o 
 -11   3  11        8.23        6.14      7.17 o 
  -9   3  11      231.15      234.48     12.90 o 
  -7   3  11      166.42      117.54      8.59 o 
  -5   3  11     2613.24     2631.42     39.95 o 
  -3   3  11      968.89      990.73     28.19 o 
  -1   3  11     5208.58     5480.88     61.73 o 
   1   3  11      682.78      675.05     14.91 o 
   3   3  11        7.03       13.88      3.84 o 
   5   3  11      158.88      174.10      8.59 o 
   7   3  11      464.16      424.94     17.68 o 
   9   3  11      546.69      585.41     23.11 o 
  11   3  11     1803.53     1860.02     49.82 o 
  13   3  11      698.15      715.09     36.27 o 
  15   3  11      540.76      554.00     40.85 o 
 -16   4  11        0.28       -5.37     16.27 o 
 -14   4  11      130.03       88.58     20.12 o 
 -12   4  11     2088.69     2285.92     60.88 o 
 -10   4  11      733.50      729.08     43.71 o 
  -8   4  11     1005.52     1101.27     35.51 o 
  -6   4  11       79.66       86.71     10.23 o 
  -4   4  11      307.20      319.16     14.68 o 
  -2   4  11      205.78      231.84     11.20 o 
   0   4  11     1228.14     1262.98     22.88 o 
   2   4  11     1216.12     1191.05     21.74 o 
   4   4  11     3951.73     3790.58     53.03 o 
   6   4  11        0.22       14.92      7.31 o 
   8   4  11        1.05        2.70      8.23 o 
  10   4  11       83.67       47.03     13.27 o 
  12   4  11       82.71       67.72     15.19 o 
  14   4  11        8.11       -2.41     14.18 o 
 -15   5  11      106.94       92.69     22.61 o 
 -13   5  11       13.60        9.61     14.96 o 
 -11   5  11       70.29       59.81     18.50 o 
  -9   5  11        0.15       11.13     12.14 o 
  -7   5  11        0.05        2.82      9.62 o 
  -5   5  11      966.30     1029.13     29.55 o 
  -3   5  11    11782.09    11634.54    174.02 o 
  -1   5  11       18.65        8.98      5.54 o 
   1   5  11      340.06      279.20     13.17 o 
   3   5  11     2029.40     1850.72     37.94 o 
   5   5  11      123.77      148.38     15.33 o 
   7   5  11       38.00       29.37     11.52 o 
   9   5  11     1538.74     1407.62     50.11 o 
  11   5  11     1119.40     1162.41     45.87 o 
  13   5  11      196.61      259.57     27.48 o 
 -14   6  11        6.99       35.39     22.01 o 
 -12   6  11     1413.22     1399.02     68.45 o 
 -10   6  11      211.29      214.63     28.61 o 
  -8   6  11       42.99        8.57     15.20 o 
  -6   6  11      319.64      293.45     27.09 o 
  -4   6  11     1002.08     1028.59     34.33 o 
  -2   6  11     3773.84     3638.38     57.90 o 
   0   6  11      709.62      621.88     24.55 o 
   2   6  11     1254.36     1251.41     36.53 o 
   4   6  11      936.72      850.15     47.70 o 
   6   6  11       64.78      106.52     17.75 o 
   8   6  11      940.89      939.18     47.45 o 
  10   6  11     1431.72     1397.86     55.65 o 
  12   6  11      420.59      493.45     39.29 o 
 -13   7  11      195.90       86.67     28.59 o 
 -11   7  11       84.57       44.47     33.24 o 
  -9   7  11        8.45       11.94     14.38 o 
  -7   7  11       16.43        5.69     14.55 o 
  -5   7  11      144.33      126.04     23.12 o 
  -3   7  11      699.81      720.90     29.92 o 
  -1   7  11      212.37      208.57     22.92 o 
   1   7  11       13.39       11.91      8.95 o 
   3   7  11       47.81       28.23     13.98 o 
   5   7  11      362.12      375.01     28.96 o 
   7   7  11       30.49       25.22     14.11 o 
   9   7  11       78.59       91.22     20.64 o 
  11   7  11      679.97      713.02     53.40 o 
 -10   8  11        9.05       18.27     18.80 o 
  -8   8  11      509.73      564.43     45.56 o 
  -6   8  11     1385.07     1439.36    137.04 o 
  -4   8  11       28.52       12.53     14.79 o 
  -2   8  11      551.20      486.42     31.05 o 
   0   8  11      149.09      213.29     28.24 o 
   2   8  11       10.84       11.67     11.21 o 
   4   8  11      151.31      145.81     37.79 o 
   6   8  11        0.37        2.73     13.91 o 
   8   8  11       34.82       33.73     18.37 o 
  -7   9  11      628.59      736.69     81.45 o 
  -5   9  11       38.98       28.09     19.84 o 
  -3   9  11       98.23       95.54     22.74 o 
  -1   9  11      193.57      195.88     52.10 o 
   1   9  11      729.89      784.54     39.86 o 
   3   9  11      916.99     1088.24     50.28 o 
   5   9  11      152.58      169.17     25.72 o 
 -18   0  12       13.15        5.03     17.22 o 
 -16   0  12        7.37        8.20     14.26 o 
 -14   0  12        6.09        1.14     12.30 o 
 -12   0  12      913.23      908.48     33.17 o 
 -10   0  12      267.92      260.48     15.02 o 
  -8   0  12      789.13      752.67     21.08 o 
  -6   0  12        1.09        3.51      4.45 o 
  -4   0  12        6.01        2.14      3.90 o 
  -2   0  12     8389.77     8126.40    102.43 o 
   0   0  12    34527.79    35325.07    373.26 o 
   2   0  12    16559.36    17386.82    180.64 o 
   4   0  12    17248.04    16700.35    178.13 o 
   6   0  12      732.95      693.23     17.20 o 
   8   0  12      210.00      174.57     13.52 o 
  10   0  12     1496.24     1500.52     67.46 o 
  12   0  12     1178.99     1079.41     50.45 o 
  14   0  12      963.61      923.44     73.85 o 
  16   0  12       48.32       46.80     21.59 o 
 -19   1  12        8.56       26.72     16.59 o 
 -17   1  12       31.55       38.56     14.68 o 
 -15   1  12      135.97      130.45     14.36 o 
 -13   1  12       30.91       32.68      8.38 o 
 -11   1  12     4151.57     4323.71     51.12 o 
  -9   1  12      761.23      727.06     17.32 o 
  -7   1  12     3081.17     3239.60     35.15 o 
  -5   1  12     2677.10     2647.18     30.36 o 
  -3   1  12     4388.99     4483.66     42.31 o 
  -1   1  12     3214.32     3553.53     34.82 o 
   1   1  12    21859.41    22339.44    160.47 o 
   3   1  12      119.52      176.06      7.02 o 
   5   1  12     1140.76     1060.55     17.88 o 
   7   1  12      101.16       68.79      6.04 o 
   9   1  12      153.03      150.89     11.33 o 
  11   1  12       15.18       16.94      8.80 o 
  13   1  12       31.07        7.01     10.37 o 
  15   1  12      151.38      121.94     33.14 o 
 -18   2  12       11.52       23.32     19.05 o 
 -16   2  12       46.88       33.00     12.63 o 
 -14   2  12       54.64       46.09     10.68 o 
 -12   2  12      183.28      158.79     12.33 o 
 -10   2  12        2.43       17.42      8.65 o 
  -8   2  12      434.83      431.67     14.40 o 
  -6   2  12       26.54       27.62      4.47 o 
  -4   2  12      867.06      841.61     17.52 o 
  -2   2  12     3831.43     4019.42     47.68 o 
   0   2  12      810.06      823.59     15.79 o 
   2   2  12      434.66      484.68     11.53 o 
   4   2  12      283.67      228.98      7.73 o 
   6   2  12      442.76      419.20     12.16 o 
   8   2  12     8745.42     8867.23     99.71 o 
  10   2  12       53.07       43.49      9.16 o 
  12   2  12      646.34      575.25     26.71 o 
  14   2  12        2.27      -11.75     14.22 o 
  16   2  12        0.88      -18.44     16.81 o 
 -17   3  12       11.74       26.78     15.97 o 
 -15   3  12       14.09       11.49     13.59 o 
 -13   3  12       86.72       76.54     14.26 o 
 -11   3  12      277.64      275.06     17.43 o 
  -9   3  12      934.77      937.05     24.90 o 
  -7   3  12     1478.31     1517.33     30.43 o 
  -5   3  12     1124.14     1151.93     26.60 o 
  -3   3  12      164.51      135.58      9.53 o 
  -1   3  12     1218.72     1208.34     23.90 o 
   1   3  12     5005.33     4823.90     56.55 o 
   3   3  12     5601.42     5368.61     55.74 o 
   5   3  12     1737.32     1683.29     28.03 o 
   7   3  12      167.70      159.08     12.01 o 
   9   3  12      165.30      179.99     13.83 o 
  11   3  12      319.31      344.13     25.04 o 
  13   3  12      471.42      533.01     39.66 o 
  15   3  12      384.63      437.07     38.19 o 
 -16   4  12      196.56      185.17     26.39 o 
 -14   4  12       23.41       38.45     16.09 o 
 -12   4  12      526.68      554.55     32.84 o 
 -10   4  12      178.54      172.36     16.78 o 
  -8   4  12      325.32      265.85     18.26 o 
  -6   4  12     1214.80     1194.35     33.06 o 
  -4   4  12     1037.39      963.36     32.13 o 
  -2   4  12       29.76       20.77      5.01 o 
   0   4  12     3950.38     3714.05     47.58 o 
   2   4  12      954.04      949.89     21.05 o 
   4   4  12     6428.56     6404.70     78.99 o 
   6   4  12     2989.16     3078.53     68.67 o 
   8   4  12     4506.21     4500.33     82.61 o 
  10   4  12      341.06      356.81     26.13 o 
  12   4  12      374.20      388.01     33.47 o 
  14   4  12       74.22       43.10     18.35 o 
 -15   5  12      555.12      541.06     48.98 o 
 -13   5  12      219.23      154.87     23.99 o 
 -11   5  12     1526.32     1547.52     67.16 o 
  -9   5  12      158.75      153.60     23.55 o 
  -7   5  12     1094.61     1175.79     44.96 o 
  -5   5  12      208.09      248.72     16.62 o 
  -3   5  12     6078.22     5904.11     83.86 o 
  -1   5  12        0.32       10.06      5.68 o 
   1   5  12     3008.54     2892.59     43.39 o 
   3   5  12     3953.38     3931.28     68.21 o 
   5   5  12     3553.56     3431.03     72.50 o 
   7   5  12       49.02       29.25     11.70 o 
   9   5  12      168.46      137.40     20.47 o 
  11   5  12       13.73       17.92     14.13 o 
  13   5  12      502.39      562.59     37.58 o 
 -14   6  12      134.71      124.87     29.28 o 
 -12   6  12        2.94       17.33     17.95 o 
 -10   6  12      255.38      319.01     30.87 o 
  -8   6  12      134.02      101.03     21.72 o 
  -6   6  12     2934.40     2945.40    155.04 o 
  -4   6  12       21.55        2.83      8.30 o 
  -2   6  12       16.35       10.22      7.19 o 
   0   6  12       38.05       17.13      8.14 o 
   2   6  12        2.15       -3.21      7.76 o 
   4   6  12      368.20      231.72     29.74 o 
   6   6  12      303.99      307.99     27.73 o 
   8   6  12        0.02        0.26     12.53 o 
  10   6  12      218.24      159.75     25.86 o 
  12   6  12      242.89      339.50     47.19 o 
 -13   7  12       25.10       10.38     22.42 o 
 -11   7  12       19.03        6.92     18.18 o 
  -9   7  12        0.47       -9.15     13.70 o 
  -7   7  12        0.20       -2.33     15.34 o 
  -5   7  12       38.86       18.91     12.58 o 
  -3   7  12      394.12      418.52     28.02 o 
  -1   7  12     2523.44     2664.21     72.27 o 
   1   7  12       54.45       55.17     13.20 o 
   3   7  12      777.82      782.63     37.98 o 
   5   7  12     2063.79     2159.74     64.84 o 
   7   7  12     1140.63     1156.69     52.51 o 
   9   7  12     1457.35     1606.83     67.92 o 
  11   7  12     1033.36     1116.80     65.66 o 
 -10   8  12      355.43      391.60     40.54 o 
  -8   8  12      373.22      390.86     37.98 o 
  -6   8  12      274.08      226.14     39.11 o 
  -4   8  12     1714.45     1571.62     67.97 o 
  -2   8  12      291.78      302.65     72.89 o 
   0   8  12     1312.06     1288.57     48.41 o 
   2   8  12     1919.75     2081.29     72.28 o 
   4   8  12      260.24      220.66     27.22 o 
   6   8  12     1606.40     1771.64     63.93 o 
   8   8  12       70.12       26.32     19.26 o 
  -7   9  12      173.99      155.83     41.25 o 
  -5   9  12       11.31       -9.61     16.66 o 
  -3   9  12      150.47      164.86     34.83 o 
  -1   9  12       68.00       82.14     19.95 o 
   1   9  12      802.79      951.79     45.01 o 
   3   9  12      165.13      157.80     24.04 o 
   5   9  12      100.24       82.93     22.13 o 
 -17   1  13      116.78       81.82     16.58 o 
 -15   1  13      240.47      202.67     18.57 o 
 -13   1  13       99.43       71.32     13.30 o 
 -11   1  13    11092.52    11327.46    107.74 o 
  -9   1  13      156.76      130.65     10.75 o 
  -7   1  13      438.85      459.99     12.63 o 
  -5   1  13     1576.67     1488.29     23.13 o 
  -3   1  13     6869.68     6456.22     58.96 o 
  -1   1  13     1575.60     1411.98     18.86 o 
   1   1  13      913.41      836.48     14.32 o 
   3   1  13     1627.38     1411.92     26.94 o 
   5   1  13      102.13       67.81      5.74 o 
   7   1  13      339.48      374.36     13.33 o 
   9   1  13     2515.33     2356.18     41.76 o 
  11   1  13      400.69      431.81     23.58 o 
  13   1  13       41.24       18.38     13.15 o 
  15   1  13      129.19      153.17     21.65 o 
 -18   2  13      163.98      146.64     27.43 o 
 -16   2  13       70.90       64.25     14.02 o 
 -14   2  13       44.39       27.13     10.29 o 
 -12   2  13     1716.72     1661.88     31.57 o 
 -10   2  13      521.37      572.66     17.35 o 
  -8   2  13       58.37       57.58      6.23 o 
  -6   2  13    12674.27    12915.97    125.55 o 
  -4   2  13        9.58        6.38      4.32 o 
  -2   2  13    13268.67    13079.55    123.70 o 
   0   2  13     7465.65     7322.15     67.29 o 
   2   2  13      820.27      644.11     12.49 o 
   4   2  13     3776.42     3616.55     36.83 o 
   6   2  13    16705.88    15964.66    146.31 o 
   8   2  13      389.91      405.34     16.53 o 
  10   2  13     9434.11     9211.58    114.07 o 
  12   2  13       19.26        9.41     11.45 o 
  14   2  13       94.96       58.76     20.39 o 
 -17   3  13       14.24       31.06     17.13 o 
 -15   3  13        4.33       13.63     12.27 o 
 -13   3  13      124.30      101.78     15.58 o 
 -11   3  13      165.16      180.77     16.10 o 
  -9   3  13     1039.24      977.66     30.41 o 
  -7   3  13     4379.73     4611.43     73.82 o 
  -5   3  13     3683.22     3869.04     54.44 o 
  -3   3  13     2646.05     2768.82     47.77 o 
  -1   3  13      820.58      908.35     21.04 o 
   1   3  13      272.57      312.42     14.15 o 
   3   3  13     1563.14     1555.06     23.22 o 
   5   3  13      529.63      519.96     16.47 o 
   7   3  13     1770.78     1800.33     34.81 o 
   9   3  13      149.94      128.05     12.82 o 
  11   3  13      114.97       81.00     14.48 o 
  13   3  13       36.63       32.26     14.10 o 
  15   3  13        3.68      -10.58     16.55 o 
 -16   4  13       15.56       -6.54     15.67 o 
 -14   4  13      396.00      340.85     31.79 o 
 -12   4  13      586.00      590.82     34.27 o 
 -10   4  13      119.28       89.43     15.35 o 
  -8   4  13      266.43      248.47     19.36 o 
  -6   4  13        2.01       -0.55      5.97 o 
  -4   4  13       12.14       15.78      6.60 o 
  -2   4  13       86.97       68.25      8.14 o 
   0   4  13     1443.29     1401.00     25.71 o 
   2   4  13     4984.68     4724.33     62.20 o 
   4   4  13     1385.36     1285.45     36.25 o 
   6   4  13        8.39       13.92      8.38 o 
   8   4  13        3.04       -1.49      9.38 o 
  10   4  13      259.50      299.88     24.76 o 
  12   4  13      260.86      234.16     31.65 o 
  14   4  13       90.84      105.70     20.86 o 
 -15   5  13      150.21       92.04     22.23 o 
 -13   5  13      197.94      217.51     31.22 o 
 -11   5  13      121.78      124.64     21.37 o 
  -9   5  13       64.50       74.45     22.84 o 
  -7   5  13     4712.51     4752.97    113.95 o 
  -5   5  13     1585.83     1500.64     43.35 o 
  -3   5  13      434.99      435.88     19.56 o 
  -1   5  13     3671.39     3485.66     57.71 o 
   1   5  13     3385.28     3209.19     53.47 o 
   3   5  13       46.54       11.71      7.80 o 
   5   5  13     7909.52     7490.52    140.29 o 
   7   5  13      508.29      527.67     31.42 o 
   9   5  13      242.38      237.38     24.79 o 
  11   5  13       96.25       50.50     16.59 o 
  13   5  13       74.88       47.65     18.02 o 
 -14   6  13       24.06       40.39     24.49 o 
 -12   6  13        3.72       19.70     17.99 o 
 -10   6  13     1009.09      917.43     53.51 o 
  -8   6  13      503.89      511.60     56.08 o 
  -6   6  13     3629.82     3681.15     97.44 o 
  -4   6  13      352.49      395.74     28.10 o 
  -2   6  13      386.66      448.03     29.44 o 
   0   6  13      634.69      668.18     27.41 o 
   2   6  13     3388.53     3319.54     72.99 o 
   4   6  13     3004.41     2941.37     74.76 o 
   6   6  13     1536.58     1485.37     54.78 o 
   8   6  13      341.55      331.85     63.16 o 
  10   6  13       46.76       34.04     18.40 o 
  12   6  13        0.13       14.64     20.89 o 
 -13   7  13        0.67       -2.40     22.33 o 
 -11   7  13        7.51      -11.12     17.33 o 
  -9   7  13       60.27       52.96     22.67 o 
  -7   7  13     2009.42     2083.38     83.22 o 
  -5   7  13      798.99      919.15     82.63 o 
  -3   7  13      240.70      204.69     37.09 o 
  -1   7  13      903.07      977.50     52.80 o 
   1   7  13       27.51       36.55     13.49 o 
   3   7  13      533.19      605.99     34.95 o 
   5   7  13        0.39        1.80     11.33 o 
   7   7  13      579.79      517.59     38.20 o 
   9   7  13        0.44       -7.54     15.76 o 
 -10   8  13      189.44      117.24     28.23 o 
  -8   8  13       28.48       12.34     18.44 o 
  -6   8  13       91.85      165.73     32.47 o 
  -4   8  13      425.51      506.61     41.54 o 
  -2   8  13       63.22       27.22     14.72 o 
   0   8  13      141.91      171.01     21.31 o 
   2   8  13        2.22       14.69     13.63 o 
   4   8  13      920.08     1031.59     51.30 o 
   6   8  13      597.27      661.28     55.78 o 
   8   8  13       66.14       67.19     22.82 o 
  -7   9  13      582.24      450.21     45.32 o 
  -5   9  13     1377.27     1405.85     70.81 o 
  -3   9  13        0.53       28.86     18.70 o 
  -1   9  13     1243.25     1216.66     54.21 o 
   1   9  13       73.33       53.90     19.13 o 
   3   9  13      521.52      543.81     39.25 o 
   5   9  13      983.66     1170.72     58.23 o 
 -18   0  14      956.85      957.15     74.45 o 
 -16   0  14     1359.46     1461.45     86.65 o 
 -14   0  14     1720.14     1753.21     70.97 o 
 -12   0  14       40.47       23.50     10.52 o 
 -10   0  14        2.89       -1.81      6.77 o 
  -8   0  14     1822.77     1790.98     37.45 o 
  -6   0  14     7329.40     7209.81     96.60 o 
  -4   0  14    14729.74    14538.18    185.39 o 
  -2   0  14       43.56       16.40      5.90 o 
   0   0  14    12344.25    11776.55    123.10 o 
   2   0  14      200.17      186.78     11.24 o 
   4   0  14      745.32      638.67     20.14 o 
   6   0  14     1915.23     1885.26     34.50 o 
   8   0  14      413.89      454.29     25.33 o 
  10   0  14      129.52       92.57     26.39 o 
  12   0  14      323.40      340.03     32.92 o 
  14   0  14     1007.96     1140.32     56.67 o 
 -17   1  14      402.51      435.93     28.82 o 
 -15   1  14      110.07       72.84     14.59 o 
 -13   1  14      233.92      271.90     15.42 o 
 -11   1  14      314.42      271.82     13.24 o 
  -9   1  14      909.73      840.43     19.10 o 
  -7   1  14      105.16       66.06      6.06 o 
  -5   1  14       22.83       25.16      4.19 o 
  -3   1  14     8172.57     8412.68     74.36 o 
  -1   1  14      454.27      325.98      9.62 o 
   1   1  14        0.59        5.36      2.81 o 
   3   1  14      441.69      498.76     11.47 o 
   5   1  14       40.35       60.02      5.67 o 
   7   1  14     1888.55     1980.36     30.94 o 
   9   1  14      230.13      227.40     14.72 o 
  11   1  14      113.76       99.28     17.10 o 
  13   1  14      107.24      105.20     18.16 o 
  15   1  14       87.83       62.64     17.56 o 
 -18   2  14      333.80      332.62     36.99 o 
 -16   2  14       65.93       48.36     15.65 o 
 -14   2  14        9.75       15.43     11.03 o 
 -12   2  14        5.23        8.20      7.11 o 
 -10   2  14     5339.49     5516.77     71.67 o 
  -8   2  14      295.54      340.56     14.06 o 
  -6   2  14     1489.15     1512.61     26.73 o 
  -4   2  14     2444.69     2594.14     36.09 o 
  -2   2  14     1899.51     2159.16     31.29 o 
   0   2  14      749.75      835.32     17.22 o 
   2   2  14       63.41       96.80      5.78 o 
   4   2  14       67.66       89.70      6.12 o 
   6   2  14      351.87      387.87     13.80 o 
   8   2  14      883.45      960.22     27.90 o 
  10   2  14        8.81       11.88      8.29 o 
  12   2  14      326.63      283.48     26.36 o 
  14   2  14        1.24        0.25     16.01 o 
 -17   3  14      344.66      336.33     46.33 o 
 -15   3  14      720.62      773.57     36.50 o 
 -13   3  14      291.27      307.18     22.98 o 
 -11   3  14      199.84      202.75     20.16 o 
  -9   3  14      617.58      570.28     21.16 o 
  -7   3  14      300.36      301.24     15.59 o 
  -5   3  14     4805.58     4922.13     68.69 o 
  -3   3  14     3420.12     3295.37     61.86 o 
  -1   3  14     1773.55     1772.66     31.79 o 
   1   3  14     3401.31     3308.20     43.44 o 
   3   3  14     2545.51     2477.51     34.44 o 
   5   3  14        5.29        1.35      5.31 o 
   7   3  14       30.72       24.97      7.57 o 
   9   3  14       47.01       65.39     12.36 o 
  11   3  14        4.46       -3.39     10.04 o 
  13   3  14       94.56       91.55     19.04 o 
 -16   4  14      447.02      483.85     54.52 o 
 -14   4  14     1451.92     1587.40     59.89 o 
 -12   4  14     1035.75     1146.07     54.62 o 
 -10   4  14     3676.63     3936.56     87.05 o 
  -8   4  14      498.69      454.44     25.45 o 
  -6   4  14      791.49      708.37     25.83 o 
  -4   4  14      220.24      221.43     16.01 o 
  -2   4  14     2363.92     2276.29     42.61 o 
   0   4  14      858.63      890.74     22.77 o 
   2   4  14     1783.66     1692.16     33.33 o 
   4   4  14      164.07      163.84     13.57 o 
   6   4  14        6.19        3.15      7.56 o 
   8   4  14       52.84       51.91     12.40 o 
  10   4  14       90.49       72.72     17.86 o 
  12   4  14      554.83      595.79     33.03 o 
  14   4  14       89.57       60.61     19.28 o 
 -15   5  14      106.64       44.83     20.42 o 
 -13   5  14      560.59      696.21     49.92 o 
 -11   5  14       78.11       79.33     20.97 o 
  -9   5  14        1.97       -4.76     11.56 o 
  -7   5  14     1894.19     1906.20     64.80 o 
  -5   5  14       10.28       14.89      7.48 o 
  -3   5  14      825.27      728.39     37.57 o 
  -1   5  14      282.53      254.53     15.62 o 
   1   5  14      436.79      423.85     20.73 o 
   3   5  14      690.12      466.57     27.14 o 
   5   5  14        2.44       15.40     11.38 o 
   7   5  14      212.33      174.43     22.92 o 
   9   5  14      368.96      425.42     32.37 o 
  11   5  14      637.98      682.68     44.50 o 
  13   5  14        9.93        0.12     15.64 o 
 -14   6  14        0.56       14.60     21.16 o 
 -12   6  14       61.67       66.79     26.41 o 
 -10   6  14       32.39       49.24     18.95 o 
  -8   6  14      659.72      704.64     49.68 o 
  -6   6  14      105.54      112.38     20.33 o 
  -4   6  14       45.77       40.18     13.27 o 
  -2   6  14      529.60      543.51     27.40 o 
   0   6  14        5.67        1.32      8.81 o 
   2   6  14      174.15      108.37     22.57 o 
   4   6  14      583.91      592.78     51.31 o 
   6   6  14       12.82        0.77     12.45 o 
   8   6  14       24.23        7.20     15.00 o 
  10   6  14        8.17       25.62     17.65 o 
 -13   7  14      236.44      226.08     39.76 o 
 -11   7  14     1787.18     2084.70    130.23 o 
  -9   7  14      563.04      531.23    128.39 o 
  -7   7  14     2064.79     2268.16     99.37 o 
  -5   7  14     1901.00     1858.64     68.03 o 
  -3   7  14      925.28      830.21     65.83 o 
  -1   7  14     1102.30     1073.37     43.78 o 
   1   7  14     1461.27     1462.18     91.29 o 
   3   7  14      189.14      251.48     25.09 o 
   5   7  14      270.33      234.74     26.75 o 
   7   7  14     1392.34     1389.91     58.45 o 
   9   7  14       94.20      104.90     23.85 o 
 -10   8  14       93.68      123.34     29.05 o 
  -8   8  14      302.36      406.46     61.64 o 
  -6   8  14        1.44        2.14     17.86 o 
  -4   8  14     1180.24     1289.03     65.00 o 
  -2   8  14     1461.32     1428.85     58.74 o 
   0   8  14      186.94      187.57     23.52 o 
   2   8  14      854.59      980.86     47.48 o 
   4   8  14        3.95       -0.54     13.12 o 
   6   8  14      103.71       82.09     21.34 o 
  -7   9  14       91.13       59.31     28.15 o 
  -5   9  14      160.11      122.37     28.64 o 
  -3   9  14      869.72      950.95     58.90 o 
  -1   9  14     1308.02     1449.62     61.68 o 
   1   9  14      100.49      108.16     23.31 o 
   3   9  14       98.36      103.48     22.87 o 
 -17   1  15      120.63       92.57     17.55 o 
 -15   1  15     1708.16     1699.03     50.65 o 
 -13   1  15      242.65      272.42     18.30 o 
 -11   1  15     3608.89     3850.00     59.83 o 
  -9   1  15     1687.53     1735.61     33.24 o 
  -7   1  15     2227.50     2247.93     32.18 o 
  -5   1  15      738.15      714.12     16.04 o 
  -3   1  15     2190.23     2152.44     27.86 o 
  -1   1  15     1288.86     1197.97     22.15 o 
   1   1  15      349.80      376.39     11.00 o 
   3   1  15      239.44      251.93      9.31 o 
   5   1  15      240.80      197.77      9.35 o 
   7   1  15     3047.90     2754.78     46.79 o 
   9   1  15     1315.81     1365.91     32.48 o 
  11   1  15        2.89        0.24      9.22 o 
  13   1  15       37.66       24.94     14.27 o 
  15   1  15       11.64       25.35     17.49 o 
 -18   2  15      277.94      329.61     36.64 o 
 -16   2  15       76.82       64.34     15.32 o 
 -14   2  15     3778.57     3895.27     79.76 o 
 -12   2  15      905.48      931.48     31.41 o 
 -10   2  15    13274.38    13783.68    144.68 o 
  -8   2  15     3426.03     3510.07     49.11 o 
  -6   2  15     2940.24     2989.83     42.02 o 
  -4   2  15     1715.39     1672.52     28.44 o 
  -2   2  15     1077.28     1003.98     18.66 o 
   0   2  15        2.46        3.01      3.85 o 
   2   2  15     6137.64     5997.58     59.10 o 
   4   2  15     1861.91     1710.97     25.40 o 
   6   2  15     4922.27     4706.04     58.65 o 
   8   2  15      479.05      420.26     17.30 o 
  10   2  15      118.95      104.47     14.59 o 
  12   2  15      205.28      185.97     20.75 o 
  14   2  15        0.10       10.04     16.91 o 
 -17   3  15       17.63       41.04     19.88 o 
 -15   3  15      231.62      171.55     20.76 o 
 -13   3  15       23.15       30.11     11.69 o 
 -11   3  15      880.32      998.25     34.10 o 
  -9   3  15       76.52       88.29     10.49 o 
  -7   3  15      757.99      781.47     22.24 o 
  -5   3  15      145.77      157.57     14.29 o 
  -3   3  15      902.85      807.34     22.00 o 
  -1   3  15     2611.47     2357.01     37.97 o 
   1   3  15     3634.14     3580.69     50.45 o 
   3   3  15     2097.44     2072.34     32.19 o 
   5   3  15     1247.55     1112.81     29.15 o 
   7   3  15       64.08       64.18     10.50 o 
   9   3  15      188.77      173.17     17.20 o 
  11   3  15        4.65        6.22     12.04 o 
  13   3  15      366.58      361.66     30.38 o 
 -16   4  15      366.68      328.69     52.59 o 
 -14   4  15      748.74      711.19     40.74 o 
 -12   4  15        6.92        7.56     12.38 o 
 -10   4  15      102.27      110.79     16.28 o 
  -8   4  15      402.14      362.37     21.15 o 
  -6   4  15       64.50       52.96      9.60 o 
  -4   4  15      215.73      248.48     20.45 o 
  -2   4  15      327.19      348.27     17.46 o 
   0   4  15      123.29      110.45     13.08 o 
   2   4  15      210.91      176.71     13.46 o 
   4   4  15        3.51       15.32      7.88 o 
   6   4  15       45.37       28.14     12.84 o 
   8   4  15      189.22      177.52     18.87 o 
  10   4  15        1.13        4.36     11.46 o 
  12   4  15        6.72        4.73     14.24 o 
 -15   5  15      196.01      193.27     29.10 o 
 -13   5  15      487.14      496.96     38.36 o 
 -11   5  15      642.05      614.00     45.98 o 
  -9   5  15     2347.02     2155.23     83.19 o 
  -7   5  15     1505.05     1589.61     53.07 o 
  -5   5  15     2859.56     2950.69     61.16 o 
  -3   5  15     1371.05     1543.08     47.69 o 
  -1   5  15      337.50      266.45     20.58 o 
   1   5  15     5203.15     5179.29     95.50 o 
   3   5  15       97.52       69.36     13.27 o 
   5   5  15      122.09       79.49     16.81 o 
   7   5  15       15.58       29.19     14.38 o 
   9   5  15        1.09        2.28     14.22 o 
  11   5  15      504.95      585.95     39.74 o 
 -14   6  15      781.98      796.66     84.33 o 
 -12   6  15      426.78      436.13     43.48 o 
 -10   6  15      839.10      940.94     59.70 o 
  -8   6  15       23.79       27.79     21.87 o 
  -6   6  15      170.49      174.03     24.06 o 
  -4   6  15      656.44      756.06     57.36 o 
  -2   6  15      381.61      410.18     23.78 o 
   0   6  15      295.51      304.34     30.10 o 
   2   6  15     2192.16     1878.77     60.64 o 
   4   6  15        0.33      -12.20     10.29 o 
   6   6  15       31.52       29.28     18.12 o 
   8   6  15        5.96        9.68     14.74 o 
  10   6  15       37.71       57.22     20.76 o 
 -13   7  15       13.30       45.36     27.06 o 
 -11   7  15      754.35      846.96     58.07 o 
  -9   7  15        1.61       -4.62     15.73 o 
  -7   7  15     2603.65     2620.05    103.24 o 
  -5   7  15      258.79      241.19     40.46 o 
  -3   7  15       73.29       54.43     21.94 o 
  -1   7  15      304.74      317.74     27.54 o 
   1   7  15       80.39       23.11     13.68 o 
   3   7  15      901.44      945.18     47.85 o 
   5   7  15      110.25       83.20     19.01 o 
   7   7  15        7.29        1.45     15.16 o 
   9   7  15      411.04      460.39     44.40 o 
 -10   8  15      464.68      417.38     51.52 o 
  -8   8  15       19.04        5.69     19.49 o 
  -6   8  15      588.85      510.85     51.81 o 
  -4   8  15       94.00       61.56     21.91 o 
  -2   8  15        1.90       -8.48     12.78 o 
   0   8  15     1668.85     1765.48     68.47 o 
   2   8  15      139.07      121.70     27.66 o 
   4   8  15       17.80        6.06     15.31 o 
   6   8  15       12.13       20.05     18.49 o 
  -5   9  15      201.48      157.28     31.47 o 
  -3   9  15        4.98       24.45     21.19 o 
  -1   9  15       15.77       13.21     18.01 o 
   1   9  15       77.54       33.07     19.14 o 
   3   9  15       10.94       12.56     17.55 o 
 -18   0  16      458.95      461.40     37.61 o 
 -16   0  16       61.24       84.90     18.87 o 
 -14   0  16     1389.64     1392.56     52.48 o 
 -12   0  16      830.58      890.51     36.74 o 
 -10   0  16      305.12      297.76     23.54 o 
  -8   0  16     3289.35     3197.71     55.83 o 
  -6   0  16        1.86       11.09      6.14 o 
  -4   0  16     2698.05     2842.02     44.83 o 
  -2   0  16     2749.40     2995.66     49.37 o 
   0   0  16     1450.87     1546.14     29.09 o 
   2   0  16      230.95      240.61     13.79 o 
   4   0  16      996.70      995.92     24.47 o 
   6   0  16      901.75      875.17     26.72 o 
   8   0  16     2102.45     1984.62     58.50 o 
  10   0  16     2076.34     2100.85     71.59 o 
  12   0  16       62.35       75.13     19.92 o 
  14   0  16      140.92      138.53     25.81 o 
 -17   1  16       82.39       95.47     19.07 o 
 -15   1  16       24.00       10.95     11.81 o 
 -13   1  16       57.14       50.73      9.96 o 
 -11   1  16      786.85      762.73     21.22 o 
  -9   1  16      126.12       93.82      9.72 o 
  -7   1  16      276.06      304.60     14.24 o 
  -5   1  16     5846.71     5904.99     61.18 o 
  -3   1  16     3203.83     3393.04     46.44 o 
  -1   1  16     1139.58     1202.48     21.47 o 
   1   1  16      116.42      109.92      6.15 o 
   3   1  16        0.65        3.90      3.75 o 
   5   1  16       42.82       34.47      5.71 o 
   7   1  16      200.69      179.89     11.28 o 
   9   1  16       67.52       74.93     10.82 o 
  11   1  16      198.15      229.92     19.10 o 
  13   1  16       62.61       58.43     24.82 o 
  15   1  16      175.89      183.54     23.69 o 
 -18   2  16        7.30       14.77     21.79 o 
 -16   2  16       49.50       45.78     15.35 o 
 -14   2  16        1.40       17.22     11.50 o 
 -12   2  16        1.78       14.15      9.05 o 
 -10   2  16      364.03      398.66     18.02 o 
  -8   2  16       37.24       35.36      7.40 o 
  -6   2  16     3003.79     3054.50     43.47 o 
  -4   2  16       60.77       64.72      7.14 o 
  -2   2  16      688.64      750.92     16.79 o 
   0   2  16     1566.18     1487.84     22.22 o 
   2   2  16      562.34      591.19     15.67 o 
   4   2  16     7983.76     8023.11     89.57 o 
   6   2  16       41.59       20.64      6.46 o 
   8   2  16     1556.97     1374.09     30.77 o 
  10   2  16       39.47       14.21     10.54 o 
  12   2  16        0.17       -8.95     13.71 o 
  14   2  16        0.09       -8.32     16.42 o 
 -17   3  16      554.59      603.11     48.43 o 
 -15   3  16      494.30      574.67     35.84 o 
 -13   3  16        1.72       15.88     11.45 o 
 -11   3  16       47.89       43.72     11.37 o 
  -9   3  16      131.28      108.51     11.32 o 
  -7   3  16      134.08      142.94     12.13 o 
  -5   3  16      611.49      629.69     21.12 o 
  -3   3  16      272.21      296.24     13.98 o 
  -1   3  16     1144.38     1150.70     26.54 o 
   1   3  16        0.41        0.44      4.67 o 
   3   3  16      298.30      291.20     14.67 o 
   5   3  16      131.76      152.68     11.46 o 
   7   3  16      137.50      140.35     13.22 o 
   9   3  16       62.61       68.17     13.40 o 
  11   3  16      373.62      383.35     27.58 o 
  13   3  16      204.46      178.74     28.52 o 
 -16   4  16      115.41      151.52     22.61 o 
 -14   4  16      140.76      147.02     24.89 o 
 -12   4  16      198.16      211.94     26.05 o 
 -10   4  16      330.83      307.42     25.06 o 
  -8   4  16      423.98      429.98     25.80 o 
  -6   4  16     4379.39     4485.20     74.76 o 
  -4   4  16      297.10      324.75     23.39 o 
  -2   4  16      639.85      655.42     23.80 o 
   0   4  16     2209.91     2080.86     45.05 o 
   2   4  16     1785.51     1823.20     40.00 o 
   4   4  16     2707.91     2474.10     53.59 o 
   6   4  16      333.34      319.36     24.43 o 
   8   4  16       21.21        3.08     12.09 o 
  10   4  16       79.39       68.27     16.18 o 
  12   4  16       42.00       22.05     15.42 o 
 -15   5  16      599.71      552.70     69.42 o 
 -13   5  16       27.52       41.71     17.73 o 
 -11   5  16      109.87       73.23     22.14 o 
  -9   5  16     1242.08     1380.10    105.62 o 
  -7   5  16      948.66      907.89     58.61 o 
  -5   5  16     1533.64     1488.24     50.25 o 
  -3   5  16      662.63      673.84     36.64 o 
  -1   5  16     2864.07     2865.52     59.84 o 
   1   5  16     1693.75     1700.93     47.77 o 
   3   5  16        0.36       -1.07      9.22 o 
   5   5  16        3.22       -2.14     10.96 o 
   7   5  16        8.94        1.20     12.01 o 
   9   5  16      327.80      409.67     32.33 o 
  11   5  16      151.04      171.18     25.76 o 
 -14   6  16        3.07        6.36     24.01 o 
 -12   6  16       27.52       21.83     20.43 o 
 -10   6  16      177.02      198.22     40.02 o 
  -8   6  16       40.37       26.77     16.72 o 
  -6   6  16      737.73      602.67     40.98 o 
  -4   6  16      282.21      248.90     27.60 o 
  -2   6  16       18.72       18.78     10.29 o 
   0   6  16      638.42      617.60     33.09 o 
   2   6  16       42.79       27.60     13.02 o 
   4   6  16        0.23        7.73     11.65 o 
   6   6  16      329.75      355.35     31.87 o 
   8   6  16        1.16       16.01     15.89 o 
  10   6  16        0.90        0.80     22.45 o 
 -11   7  16      846.54      850.28     67.61 o 
  -9   7  16      668.39      596.99     83.53 o 
  -7   7  16      977.15     1021.01     61.78 o 
  -5   7  16        6.29      -11.94     13.67 o 
  -3   7  16      689.68      744.40     62.06 o 
  -1   7  16        1.20       13.17     12.36 o 
   1   7  16      632.28      661.14     49.95 o 
   3   7  16       81.27       41.14     16.64 o 
   5   7  16      461.97      484.70     40.20 o 
   7   7  16      114.12       98.77     22.75 o 
   9   7  16      356.26      346.59     40.12 o 
 -10   8  16     1296.13     1193.15     68.71 o 
  -8   8  16       10.48       14.79     20.26 o 
  -6   8  16      170.08      154.37     31.85 o 
  -4   8  16      330.91      284.70     44.59 o 
  -2   8  16        0.37       -2.32     14.26 o 
   0   8  16      150.41      204.99     28.19 o 
   2   8  16      231.81      285.32     31.17 o 
   4   8  16        0.96        7.22     16.38 o 
   6   8  16        8.68       -8.61     16.33 o 
  -5   9  16        3.74        9.26     21.08 o 
  -3   9  16       74.19       29.13     27.08 o 
  -1   9  16       70.56       54.98     21.11 o 
   1   9  16        8.54        4.38     17.34 o 
 -17   1  17      291.21      306.24     27.73 o 
 -15   1  17      143.89      106.53     17.77 o 
 -13   1  17      306.06      349.77     20.05 o 
 -11   1  17       81.28       78.13     10.50 o 
  -9   1  17       29.66       34.24      6.90 o 
  -7   1  17      259.48      246.67     20.51 o 
  -5   1  17       13.49       14.43      4.36 o 
  -3   1  17     4220.38     4363.39     51.96 o 
  -1   1  17       89.09       54.41      7.91 o 
   1   1  17       22.56       13.28      4.03 o 
   3   1  17        3.04        2.79      4.03 o 
   5   1  17    11288.99    10722.15    107.97 o 
   7   1  17       85.87      102.77     10.11 o 
   9   1  17       44.10       35.49     12.15 o 
  11   1  17      322.61      365.71     22.99 o 
  13   1  17     1227.37     1384.54     50.95 o 
 -18   2  17      573.51      557.30     45.78 o 
 -16   2  17       19.14       16.83     16.26 o 
 -14   2  17     1583.23     1608.43     48.07 o 
 -12   2  17      967.47      902.84     35.42 o 
 -10   2  17        4.31       13.39      7.31 o 
  -8   2  17      328.54      347.96     15.75 o 
  -6   2  17      103.29       98.75      9.16 o 
  -4   2  17     1292.11     1299.34     28.97 o 
  -2   2  17     1575.10     1698.04     28.03 o 
   0   2  17      422.97      438.17     13.87 o 
   2   2  17     5399.55     5219.15     55.92 o 
   4   2  17     2233.52     2229.45     35.43 o 
   6   2  17     9417.93     8919.26    100.98 o 
   8   2  17     1263.00     1356.74     32.59 o 
  10   2  17      818.42      721.62     37.48 o 
  12   2  17      832.46      925.34     51.03 o 
  14   2  17        1.00       -5.05     17.09 o 
 -17   3  17      225.37      278.14     39.76 o 
 -15   3  17      997.24      988.59     63.01 o 
 -13   3  17      795.19      709.70     34.55 o 
 -11   3  17        4.52        1.19     11.02 o 
  -9   3  17        6.89       11.01      7.87 o 
  -7   3  17       29.24       23.91      7.66 o 
  -5   3  17      649.34      648.19     22.19 o 
  -3   3  17      185.50      162.11     13.41 o 
  -1   3  17      884.31      837.97     22.66 o 
   1   3  17      748.63      742.89     19.29 o 
   3   3  17      289.09      245.51     16.85 o 
   5   3  17      338.63      309.22     16.39 o 
   7   3  17       88.26       75.38     13.06 o 
   9   3  17      579.79      541.31     32.08 o 
  11   3  17      461.35      467.34     33.23 o 
  13   3  17      217.10      200.28     36.42 o 
 -16   4  17      230.40      211.07     28.19 o 
 -14   4  17       30.90       29.18     13.77 o 
 -12   4  17       63.74       49.60     17.67 o 
 -10   4  17       58.88       40.49     15.15 o 
  -8   4  17      461.21      463.98     26.99 o 
  -6   4  17     1529.12     1499.81     42.16 o 
  -4   4  17       74.76       53.42     15.72 o 
  -2   4  17     2318.82     2343.19     49.35 o 
   0   4  17      960.70      921.31     41.95 o 
   2   4  17        7.02       17.33      8.51 o 
   4   4  17        0.23        7.20      9.33 o 
   6   4  17       14.27        1.77     11.12 o 
   8   4  17        4.00        2.04     12.01 o 
  10   4  17        0.91       11.18     13.21 o 
  12   4  17      377.65      358.75     29.98 o 
 -15   5  17      140.47      130.91     27.38 o 
 -13   5  17      332.32      276.13     29.05 o 
 -11   5  17      632.42      605.20     47.67 o 
  -9   5  17      492.38      520.83     46.05 o 
  -7   5  17      179.35      156.06     28.40 o 
  -5   5  17     1379.03     1254.27     63.71 o 
  -3   5  17      613.08      557.08     44.37 o 
  -1   5  17       57.28       51.51     11.46 o 
   1   5  17     3962.47     3525.14     81.49 o 
   3   5  17        3.46        5.86     11.15 o 
   5   5  17      125.94       85.47     18.06 o 
   7   5  17      974.42      919.98     48.38 o 
   9   5  17        1.92        3.88     14.00 o 
  11   5  17     1001.18     1122.23     63.14 o 
 -14   6  17      199.46      153.27     36.61 o 
 -12   6  17        8.38       18.41     20.62 o 
 -10   6  17       16.45        9.96     18.89 o 
  -8   6  17      172.88      147.74     28.68 o 
  -6   6  17       38.40       62.58     16.78 o 
  -4   6  17       36.88       17.67     18.21 o 
  -2   6  17       44.37       54.95     26.63 o 
   0   6  17     2778.78     2619.64     88.22 o 
   2   6  17       17.26       16.02     12.26 o 
   4   6  17      282.69      223.45     26.92 o 
   6   6  17      346.34      293.39     30.67 o 
   8   6  17      437.88      496.10     48.73 o 
  10   6  17       98.48       87.77     24.38 o 
 -11   7  17        5.31       11.99     20.30 o 
  -9   7  17      290.21      289.86     40.38 o 
  -7   7  17       84.15       56.36     22.11 o 
  -5   7  17      172.30      132.20     26.90 o 
  -3   7  17      131.92      100.54     24.90 o 
  -1   7  17        0.05        0.18     12.80 o 
   1   7  17        0.06        4.15     12.73 o 
   3   7  17      243.97      265.35     30.78 o 
   5   7  17       54.46       35.29     20.46 o 
   7   7  17      606.63      598.92     44.80 o 
 -10   8  17      305.31      265.33     45.86 o 
  -8   8  17        1.44       -0.61     20.89 o 
  -6   8  17       38.91       54.15     46.08 o 
  -4   8  17        0.46        4.74     17.65 o 
  -2   8  17      195.95      170.30     27.15 o 
   0   8  17      758.20      858.00     52.17 o 
   2   8  17      678.14      770.92     72.27 o 
   4   8  17       92.70       80.00     23.21 o 
   6   8  17       69.14       98.25     25.97 o 
  -5   9  17       99.60       73.38     26.34 o 
  -3   9  17       51.66       45.75     23.69 o 
  -1   9  17       19.65       23.88     18.16 o 
   1   9  17      437.46      449.84     65.87 o 
 -18   0  18        2.99        6.01     31.99 o 
 -16   0  18       81.87       64.11     19.21 o 
 -14   0  18      588.84      564.94     78.41 o 
 -12   0  18      192.41      216.97     21.88 o 
 -10   0  18      637.37      684.01     38.76 o 
  -8   0  18     2521.79     2537.39     49.33 o 
  -6   0  18      296.08      258.60     15.63 o 
  -4   0  18     1897.48     1766.79     62.80 o 
  -2   0  18     2644.28     2694.39     50.24 o 
   0   0  18      709.73      650.97     20.87 o 
   2   0  18     4799.44     4687.49     68.21 o 
   4   0  18     1657.49     1752.40     40.95 o 
   6   0  18      583.79      586.34     33.24 o 
   8   0  18      939.49      912.72     45.95 o 
  10   0  18       10.53        1.34     13.08 o 
  12   0  18      121.46       61.23     20.34 o 
  14   0  18       41.71       33.59     20.18 o 
 -17   1  18       53.25       42.97     16.18 o 
 -15   1  18       13.05       20.57     13.80 o 
 -13   1  18      119.26      113.54     13.90 o 
 -11   1  18        0.26        1.67      6.77 o 
  -9   1  18      861.54      810.72     21.41 o 
  -7   1  18     2225.68     2198.55     33.74 o 
  -5   1  18        1.48        4.98      4.44 o 
  -3   1  18     1009.34     1005.53     27.52 o 
  -1   1  18      662.93      707.39     17.18 o 
   1   1  18     3172.01     3142.10     39.10 o 
   3   1  18     3728.49     3553.73     42.24 o 
   5   1  18     3176.99     3387.86     47.51 o 
   7   1  18       34.21       17.48      7.75 o 
   9   1  18      328.17      362.48     22.36 o 
  11   1  18      325.41      350.85     23.15 o 
  13   1  18      296.33      224.84     24.56 o 
 -18   2  18       78.31       72.42     23.40 o 
 -16   2  18        1.47        4.54     16.17 o 
 -14   2  18     3065.47     2751.34     84.13 o 
 -12   2  18       99.42       88.53     13.47 o 
 -10   2  18      783.65      847.53     26.67 o 
  -8   2  18       85.40       65.98      8.79 o 
  -6   2  18      824.13      878.20     22.00 o 
  -4   2  18      595.88      648.65     18.94 o 
  -2   2  18      280.49      307.60     12.73 o 
   0   2  18        5.40        7.10      4.13 o 
   2   2  18     1353.31     1357.37     22.50 o 
   4   2  18      425.87      435.44     18.07 o 
   6   2  18       80.45       52.08      8.43 o 
   8   2  18      153.78       98.54     17.76 o 
  10   2  18        1.88        7.86     11.91 o 
  12   2  18       25.17       14.11     16.26 o 
 -17   3  18        3.35       19.97     23.51 o 
 -15   3  18       82.18       58.27     17.46 o 
 -13   3  18        2.87       12.36     12.06 o 
 -11   3  18       59.58       49.26     14.38 o 
  -9   3  18       26.13       18.11      9.85 o 
  -7   3  18      372.76      357.59     19.53 o 
  -5   3  18      586.27      555.08     28.30 o 
  -3   3  18     1322.10     1265.74     33.66 o 
  -1   3  18     3571.31     3469.28     53.09 o 
   1   3  18     1899.61     1912.32     35.56 o 
   3   3  18        6.41       10.12      6.85 o 
   5   3  18      331.67      278.34     22.32 o 
   7   3  18       99.58      119.84     17.49 o 
   9   3  18      767.35      689.71     36.50 o 
  11   3  18      522.40      542.10     37.75 o 
  13   3  18      132.87      122.58     26.93 o 
 -16   4  18       49.15       17.65     19.39 o 
 -14   4  18      415.29      362.69     28.67 o 
 -12   4  18        0.18       18.26     15.02 o 
 -10   4  18       60.64       67.64     19.52 o 
  -8   4  18      169.67      140.19     18.68 o 
  -6   4  18      747.91      781.60     33.42 o 
  -4   4  18      552.52      612.28     31.14 o 
  -2   4  18     1129.33     1188.45     35.97 o 
   0   4  18      707.38      680.11     29.65 o 
   2   4  18      183.40      175.64     18.69 o 
   4   4  18      374.48      308.72     25.14 o 
   6   4  18     1275.03     1329.28     76.36 o 
   8   4  18     2455.91     2785.83     77.49 o 
  10   4  18     2337.65     2618.99     65.71 o 
  12   4  18      168.83      152.80     24.01 o 
 -15   5  18       61.26       41.22     22.50 o 
 -13   5  18      601.83      732.90     43.27 o 
 -11   5  18      380.45      368.25     39.50 o 
  -9   5  18      508.55      525.97     47.45 o 
  -7   5  18      530.73      537.02     43.64 o 
  -5   5  18       32.87       14.12     10.84 o 
  -3   5  18     2491.64     2579.56     62.45 o 
  -1   5  18     1721.17     1572.54     45.91 o 
   1   5  18      476.52      415.21     42.12 o 
   3   5  18       55.22       28.69     13.78 o 
   5   5  18     1366.18     1411.47     54.88 o 
   7   5  18      215.82      295.53     33.45 o 
   9   5  18      843.75      928.88     46.79 o 
  11   5  18       40.92       10.55     18.15 o 
 -14   6  18        6.76       -6.78     23.58 o 
 -12   6  18        4.77       -5.09     19.86 o 
 -10   6  18      107.78       79.25     24.41 o 
  -8   6  18       71.19       85.18     24.85 o 
  -6   6  18       47.52       27.38     16.68 o 
  -4   6  18      128.47      119.99     70.37 o 
  -2   6  18      205.33      188.31     23.25 o 
   0   6  18     1196.85     1146.97     59.22 o 
   2   6  18      141.14      111.46     22.00 o 
   4   6  18        1.40        4.62     12.41 o 
   6   6  18      196.66      171.25     28.80 o 
   8   6  18      660.67      709.04     72.24 o 
  10   6  18      129.20      107.95     28.18 o 
 -11   7  18       88.72      100.46     30.36 o 
  -9   7  18      203.94      183.81     35.17 o 
  -7   7  18      154.91      118.94     28.30 o 
  -5   7  18      660.73      572.17     49.34 o 
  -3   7  18      643.84      581.09     51.35 o 
  -1   7  18      237.27      352.70     35.67 o 
   1   7  18        6.73       -3.14     13.63 o 
   3   7  18     2402.93     2592.73    129.50 o 
   5   7  18      425.04      455.44     40.86 o 
   7   7  18     1285.06     1265.75     62.15 o 
  -8   8  18        1.11      -16.65     22.54 o 
  -6   8  18      436.54      427.17     46.72 o 
  -4   8  18       10.42       -1.62     18.61 o 
  -2   8  18      949.04     1139.40    118.31 o 
   0   8  18       93.25       77.53     21.99 o 
   2   8  18      624.59      574.64     43.23 o 
   4   8  18      370.95      441.85     49.92 o 
  -3   9  18      555.89      594.84     53.93 o 
  -1   9  18      175.82      138.27     28.54 o 
 -17   1  19      520.61      416.13     31.31 o 
 -15   1  19     1018.57     1035.56     49.91 o 
 -13   1  19      623.19      639.88     33.91 o 
 -11   1  19       51.52       47.45      9.40 o 
  -9   1  19      247.76      224.87     13.41 o 
  -7   1  19        1.29       -3.69      5.18 o 
  -5   1  19     4555.72     4673.41     53.50 o 
  -3   1  19     1043.91     1009.45     22.08 o 
  -1   1  19     2773.38     2755.67     44.11 o 
   1   1  19     1761.92     1829.60     28.10 o 
   3   1  19     4630.07     4190.29     50.53 o 
   5   1  19      159.34      186.49     12.28 o 
   7   1  19     2333.12     2198.97     44.42 o 
   9   1  19      300.36      366.96     22.43 o 
  11   1  19      901.47      887.66     41.09 o 
  13   1  19      858.90      917.25     43.95 o 
 -16   2  19       10.21       18.33     18.33 o 
 -14   2  19     3317.97     3234.00     75.88 o 
 -12   2  19      429.36      426.27     24.44 o 
 -10   2  19     2673.53     2698.36     56.72 o 
  -8   2  19      642.83      611.02     27.18 o 
  -6   2  19      943.73      895.96     22.70 o 
  -4   2  19      290.63      286.45     14.27 o 
  -2   2  19     5231.29     5206.91     60.86 o 
   0   2  19      106.84      105.65      7.62 o 
   2   2  19    11314.45    10658.73    102.70 o 
   4   2  19     1245.01     1365.47     36.96 o 
   6   2  19     1615.68     1447.96     32.38 o 
   8   2  19      684.44      684.03     41.46 o 
  10   2  19      550.14      627.20     42.27 o 
  12   2  19       80.47       91.57     21.60 o 
 -17   3  19      557.27      567.58     57.95 o 
 -15   3  19        0.53       -3.08     14.16 o 
 -13   3  19      399.10      399.05     30.49 o 
 -11   3  19      103.76       77.64     15.89 o 
  -9   3  19      766.36      814.78     40.40 o 
  -7   3  19      812.20      782.80     28.72 o 
  -5   3  19      656.45      638.80     23.35 o 
  -3   3  19     2679.57     2641.38     45.76 o 
  -1   3  19     2434.59     2447.06     43.07 o 
   1   3  19     4789.77     4551.72     66.84 o 
   3   3  19     3414.90     3302.06     60.49 o 
   5   3  19      509.87      552.46     28.93 o 
   7   3  19     2885.04     2789.69     70.65 o 
   9   3  19      353.01      358.53     28.46 o 
  11   3  19       77.95       64.60     19.32 o 
  13   3  19       34.41       42.28     21.60 o 
 -16   4  19       48.90       66.96     22.98 o 
 -14   4  19       75.56       60.78     17.90 o 
 -12   4  19      415.10      398.67     34.40 o 
 -10   4  19      364.23      359.20     39.93 o 
  -8   4  19       90.73       89.48     24.83 o 
  -6   4  19      767.42      802.64     34.52 o 
  -4   4  19      447.37      382.26     26.25 o 
  -2   4  19       72.68       81.80     12.72 o 
   0   4  19      304.88      184.39     17.39 o 
   2   4  19      868.76      771.86     43.26 o 
   4   4  19       23.88        8.14     11.71 o 
   6   4  19        0.10        6.75     12.09 o 
   8   4  19        0.01        4.57     12.40 o 
  10   4  19      163.36      217.93     24.22 o 
  12   4  19      566.84      657.54     54.52 o 
 -15   5  19       75.18       68.00     24.20 o 
 -13   5  19      153.62      113.70     22.19 o 
 -11   5  19       29.23        5.32     16.03 o 
  -9   5  19     1559.94     1504.12    130.67 o 
  -7   5  19     1020.69     1131.70     49.22 o 
  -5   5  19       41.55       47.02     14.26 o 
  -3   5  19     4591.38     4538.56    122.41 o 
  -1   5  19       70.62       58.26     12.70 o 
   1   5  19      674.39      711.95     37.48 o 
   3   5  19     1142.59     1132.07     52.41 o 
   5   5  19      952.64      998.01     53.41 o 
   7   5  19        9.63        3.91     15.73 o 
   9   5  19        0.69        6.73     16.20 o 
  11   5  19        0.12      -11.88     17.88 o 
 -12   6  19        0.07       12.52     22.28 o 
 -10   6  19      366.12      449.56     44.69 o 
  -8   6  19      322.83      369.42     42.54 o 
  -6   6  19      303.05      315.85     38.59 o 
  -4   6  19     1020.82     1045.80     71.38 o 
  -2   6  19     1897.99     1933.06     73.54 o 
   0   6  19      841.99      816.34     44.56 o 
   2   6  19     1474.54     1507.54     88.31 o 
   4   6  19     1062.14     1003.18     62.93 o 
   6   6  19      518.31      506.75     43.48 o 
   8   6  19      949.94     1117.93     59.66 o 
 -11   7  19      665.71      705.59     63.46 o 
  -9   7  19      297.73      272.86     41.31 o 
  -7   7  19       14.75       15.44     50.16 o 
  -5   7  19      238.17      195.34     33.12 o 
  -3   7  19      451.15      477.80     41.69 o 
  -1   7  19     1344.86     1551.89     82.28 o 
   1   7  19      529.57      545.78     60.16 o 
   3   7  19     1083.70     1163.23     59.04 o 
   5   7  19        0.08       -6.97     15.34 o 
   7   7  19        2.75       13.72     19.93 o 
  -8   8  19      133.64      168.77     40.31 o 
  -6   8  19        0.02       19.50     36.92 o 
  -4   8  19     1617.76     1785.65     95.22 o 
  -2   8  19      137.22      176.46     30.36 o 
   0   8  19      168.22      114.01     25.00 o 
   2   8  19       45.61       20.60     18.50 o 
   4   8  19       38.56       16.46     18.62 o 
 -18   0  20       50.41       21.56     37.73 o 
 -16   0  20      444.48      470.60     40.47 o 
 -14   0  20        0.21      -12.24     14.28 o 
 -12   0  20      776.97      745.80     40.26 o 
 -10   0  20      495.34      405.45     33.92 o 
  -8   0  20       89.61       66.33     12.57 o 
  -6   0  20      367.43      354.23     20.01 o 
  -4   0  20     1426.72     1316.62     32.30 o 
  -2   0  20      149.32      105.66     13.35 o 
   0   0  20     1900.79     1849.55     38.89 o 
   2   0  20     1098.14     1136.35     38.78 o 
   4   0  20     1355.28     1189.41     39.43 o 
   6   0  20      430.01      467.83     52.52 o 
   8   0  20      880.41      886.87     45.70 o 
  10   0  20      342.66      315.65     35.36 o 
  12   0  20      112.05      148.49     26.63 o 
 -17   1  20        0.07        4.98     15.38 o 
 -15   1  20      285.81      231.55     22.22 o 
 -13   1  20       15.38       10.25     10.13 o 
 -11   1  20        3.76        1.75      7.63 o 
  -9   1  20     1099.82     1113.07     26.98 o 
  -7   1  20      280.37      278.58     13.64 o 
  -5   1  20     1528.41     1530.78     28.49 o 
  -3   1  20     3156.76     3083.05     44.04 o 
  -1   1  20       18.33       19.95      5.43 o 
   1   1  20     3252.29     3336.74     45.30 o 
   3   1  20      610.19      536.23     17.14 o 
   5   1  20      522.24      512.18     19.21 o 
   7   1  20      330.41      289.16     20.78 o 
   9   1  20      868.05      801.11     31.66 o 
  11   1  20      282.29      319.29     27.19 o 
  13   1  20        0.01        1.51     14.53 o 
 -16   2  20       57.81       34.68     19.50 o 
 -14   2  20       14.12       14.60     13.32 o 
 -12   2  20        9.40        9.29     10.20 o 
 -10   2  20      575.57      580.26     34.44 o 
  -8   2  20      625.24      655.08     23.07 o 
  -6   2  20      572.74      631.35     20.75 o 
  -4   2  20     1319.73     1275.20     37.96 o 
  -2   2  20     1910.92     2018.10     31.41 o 
   0   2  20     2270.03     2218.51     32.64 o 
   2   2  20      487.90      433.99     17.22 o 
   4   2  20      632.75      525.85     23.86 o 
   6   2  20      227.35      191.16     19.90 o 
   8   2  20       63.63       77.74     18.95 o 
  10   2  20        1.32        6.52     13.94 o 
  12   2  20        3.29        0.04     15.71 o 
 -17   3  20        0.21       -7.46     20.04 o 
 -15   3  20       81.02       68.62     18.67 o 
 -13   3  20       40.33       42.04     15.90 o 
 -11   3  20      159.18      114.92     21.90 o 
  -9   3  20     1057.49     1114.90     37.43 o 
  -7   3  20     1782.17     1869.83     51.82 o 
  -5   3  20      162.20      151.06     13.67 o 
  -3   3  20     2224.22     2281.45     42.59 o 
  -1   3  20     1356.41     1317.01     30.78 o 
   1   3  20      563.61      526.48     24.65 o 
   3   3  20       90.41       70.03     12.90 o 
   5   3  20     1264.39     1287.53     44.24 o 
   7   3  20      373.36      351.90     28.64 o 
   9   3  20      155.97      149.38     25.09 o 
  11   3  20        9.17       11.31     18.46 o 
 -16   4  20       70.74       50.01     20.78 o 
 -14   4  20      295.71      297.37     29.62 o 
 -12   4  20       70.07       38.69     17.59 o 
 -10   4  20     4382.94     4624.02    105.74 o 
  -8   4  20      871.45      889.85     59.52 o 
  -6   4  20     1802.32     1753.15     65.49 o 
  -4   4  20      258.01      233.61     23.37 o 
  -2   4  20        7.32       10.41      8.42 o 
   0   4  20       13.06       -6.46      8.57 o 
   2   4  20      261.36      244.29     24.06 o 
   4   4  20     1492.30     1494.04     50.75 o 
   6   4  20      866.26      941.48     39.74 o 
   8   4  20      358.16      390.43     32.74 o 
  10   4  20       46.19       66.71     20.48 o 
 -15   5  20       17.47       16.85     23.60 o 
 -13   5  20      261.26      249.91     31.90 o 
 -11   5  20       74.74       58.22     19.51 o 
  -9   5  20      604.45      653.51     53.56 o 
  -7   5  20       11.42       19.60     16.54 o 
  -5   5  20      750.97      821.52     46.70 o 
  -3   5  20       66.08       48.28     16.64 o 
  -1   5  20       89.51      105.17     26.34 o 
   1   5  20      672.80      763.23     48.98 o 
   3   5  20      635.06      565.84     40.99 o 
   5   5  20      228.03      238.90     30.26 o 
   7   5  20      184.00      208.58     39.16 o 
   9   5  20       99.46      113.12     22.50 o 
 -12   6  20        3.89       12.12     23.03 o 
 -10   6  20      946.28     1003.91     62.10 o 
  -8   6  20      271.79      335.51     41.92 o 
  -6   6  20        1.46       -7.18     13.94 o 
  -4   6  20      989.02      997.40     71.87 o 
  -2   6  20      213.35      250.23     31.62 o 
   0   6  20      200.78      226.92     27.04 o 
   2   6  20     1532.31     1593.44     63.61 o 
   4   6  20      407.68      346.39     35.75 o 
   6   6  20       62.73       50.62     22.78 o 
   8   6  20      620.64      720.34     74.99 o 
 -11   7  20      965.31     1094.39     77.39 o 
  -9   7  20      603.27      674.04     59.15 o 
  -7   7  20      595.47      520.10     58.89 o 
  -5   7  20      733.63      721.94     56.92 o 
  -3   7  20        0.56        2.65     15.82 o 
  -1   7  20      441.97      480.36     43.41 o 
   1   7  20      210.31      129.73     23.86 o 
   3   7  20      710.24      605.06     46.04 o 
   5   7  20       26.12       19.02     19.19 o 
   7   7  20      645.24      828.07     57.65 o 
  -8   8  20     1049.85     1254.83     91.69 o 
  -6   8  20     1010.67     1104.18     72.72 o 
  -4   8  20     1100.00     1125.70     84.13 o 
  -2   8  20      405.60      418.66     53.37 o 
   0   8  20      363.91      380.24     53.06 o 
   2   8  20      458.26      422.68     44.56 o 
 -17   1  21      117.02      132.19     21.93 o 
 -15   1  21      203.34      145.76     27.11 o 
 -13   1  21      746.69      769.35     29.65 o 
 -11   1  21      243.08      250.29     16.65 o 
  -9   1  21     1329.09     1359.62     36.72 o 
  -7   1  21     5861.46     5965.65     78.43 o 
  -5   1  21     1567.94     1584.19     28.71 o 
  -3   1  21      323.19      347.51     17.50 o 
  -1   1  21     3390.25     3060.13     43.95 o 
   1   1  21     5004.73     4906.45     62.02 o 
   3   1  21     3162.17     3078.89     43.66 o 
   5   1  21     1050.76     1039.91     26.92 o 
   7   1  21      185.48      182.70     17.00 o 
   9   1  21      267.87      346.30     30.76 o 
  11   1  21      102.82       85.77     21.76 o 
 -16   2  21      268.47      268.10     30.84 o 
 -14   2  21     1720.43     1813.80     52.56 o 
 -12   2  21      734.94      743.41     33.24 o 
 -10   2  21     1503.29     1583.20     52.13 o 
  -8   2  21      223.48      219.71     16.71 o 
  -6   2  21     4722.16     4660.63     69.71 o 
  -4   2  21     2223.83     2348.74     41.57 o 
  -2   2  21     1352.02     1325.56     24.74 o 
   0   2  21        2.30        7.97      4.96 o 
   2   2  21       23.73       22.25      6.08 o 
   4   2  21        1.05        6.79      7.33 o 
   6   2  21       21.59        3.36      8.48 o 
   8   2  21        2.98        9.00     11.83 o 
  10   2  21      507.95      516.50     40.66 o 
  12   2  21       20.39       32.54     19.24 o 
 -15   3  21      183.96      201.59     25.46 o 
 -13   3  21      500.94      471.02     33.06 o 
 -11   3  21      847.69      952.04     41.21 o 
  -9   3  21      212.43      228.47     22.16 o 
  -7   3  21      928.54      935.37     34.02 o 
  -5   3  21      315.21      287.43     19.63 o 
  -3   3  21     5051.60     5121.86     76.71 o 
  -1   3  21     3320.93     3431.19     58.03 o 
   1   3  21     3090.48     2834.65     54.73 o 
   3   3  21     1457.44     1283.96     45.15 o 
   5   3  21      633.67      547.86     60.72 o 
   7   3  21        3.22        1.12     12.33 o 
   9   3  21        6.94        0.84     15.35 o 
  11   3  21       92.34       56.33     32.19 o 
 -14   4  21        5.52       -4.39     15.63 o 
 -12   4  21      462.82      453.96     57.83 o 
 -10   4  21     1075.04      978.95     48.07 o 
  -8   4  21      174.22      181.05     22.38 o 
  -6   4  21      292.95      287.49     23.54 o 
  -4   4  21      409.01      469.99     30.19 o 
  -2   4  21       20.72       20.87     11.81 o 
   0   4  21        8.30       25.56     13.59 o 
   2   4  21        7.25        4.05     10.46 o 
   4   4  21      337.86      297.18     29.93 o 
   6   4  21       92.49      117.52     20.17 o 
   8   4  21      793.98      886.31     64.06 o 
  10   4  21       96.90       96.67     24.12 o 
 -13   5  21     1344.47     1318.80     61.81 o 
 -11   5  21       63.70       50.50     19.48 o 
  -9   5  21       66.01       66.12     24.29 o 
  -7   5  21      165.93      179.37     27.55 o 
  -5   5  21      228.10      220.67     32.04 o 
  -3   5  21       91.59       99.81     21.55 o 
  -1   5  21     1394.50     1174.35     59.23 o 
   1   5  21      755.91      771.53     45.30 o 
   3   5  21       62.75      100.86     21.12 o 
   5   5  21      246.34      314.28     33.41 o 
   7   5  21       97.83      107.28     21.78 o 
   9   5  21      113.28       81.11     22.98 o 
 -12   6  21      297.77      284.78     40.57 o 
 -10   6  21      551.23      686.08     54.26 o 
  -8   6  21      957.02     1117.56     69.09 o 
  -6   6  21     1503.05     1446.52     74.78 o 
  -4   6  21      140.98      119.49     32.51 o 
  -2   6  21     4011.29     3907.83    117.85 o 
   0   6  21      767.92      792.45     46.42 o 
   2   6  21      186.12      174.70     26.84 o 
   4   6  21        6.77       11.32     15.96 o 
   6   6  21      273.81      216.21     58.39 o 
   8   6  21      221.66      239.14     36.79 o 
 -11   7  21      263.76      270.67     46.52 o 
  -9   7  21       89.07       48.84     30.63 o 
  -7   7  21      238.94      197.53     41.65 o 
  -5   7  21      431.12      471.01     48.14 o 
  -3   7  21       64.52       52.62     28.07 o 
  -1   7  21      811.18      762.53     95.67 o 
   1   7  21       63.36       41.76     18.95 o 
   3   7  21        5.48       20.56     17.69 o 
   5   7  21      183.86      214.95     35.40 o 
  -6   8  21      182.78      188.29     79.28 o 
  -4   8  21       63.41       29.78     23.77 o 
  -2   8  21      433.44      457.80     46.39 o 
   0   8  21       62.10       13.76     20.59 o 
   2   8  21       38.30       73.95     23.90 o 
 -16   0  22        7.57      -17.00     19.96 o 
 -14   0  22        2.59       11.09     16.43 o 
 -12   0  22       68.71       46.65     17.94 o 
 -10   0  22     1148.47     1203.23     48.01 o 
  -8   0  22     1469.10     1433.23     74.73 o 
  -6   0  22     1173.39     1196.01     44.85 o 
  -4   0  22      631.29      574.59     27.40 o 
  -2   0  22      297.07      312.14     22.48 o 
   0   0  22      136.88      151.66     16.66 o 
   2   0  22     2687.00     2768.22     69.86 o 
   4   0  22      234.74      249.43     26.02 o 
   6   0  22      140.88      147.85     20.81 o 
   8   0  22       43.30       35.71     15.74 o 
  10   0  22       32.12       35.96     18.37 o 
  12   0  22      354.98      362.25     50.07 o 
 -17   1  22      245.22      204.55     29.00 o 
 -15   1  22       35.73       19.91     15.40 o 
 -13   1  22      982.43      963.47     35.01 o 
 -11   1  22        2.07       12.49     10.55 o 
  -9   1  22     1450.25     1583.67     35.33 o 
  -7   1  22       37.65       34.17      7.93 o 
  -5   1  22       28.00       24.80      6.58 o 
  -3   1  22      547.37      545.56     21.15 o 
  -1   1  22     4327.51     4292.49     56.18 o 
   1   1  22      429.99      494.88     17.78 o 
   3   1  22     1006.03      809.50     22.55 o 
   5   1  22      207.84      187.25     14.92 o 
   7   1  22      449.54      533.64     30.22 o 
   9   1  22      100.50       97.78     14.96 o 
  11   1  22       64.79       68.00     21.44 o 
 -16   2  22        0.56      -10.19     15.86 o 
 -14   2  22       10.17        5.49     15.49 o 
 -12   2  22       19.58       15.48     11.33 o 
 -10   2  22      158.63      116.14     20.67 o 
  -8   2  22      221.83      188.98     22.27 o 
  -6   2  22       43.13       37.03      8.45 o 
  -4   2  22       16.72        9.89      7.17 o 
  -2   2  22      174.98      187.54     10.59 o 
   0   2  22        3.76        4.68      5.43 o 
   2   2  22      880.47      769.99     26.53 o 
   4   2  22        0.87        1.54      7.78 o 
   6   2  22        8.25        4.68     10.53 o 
   8   2  22        3.10        5.20     15.18 o 
  10   2  22      175.63      196.60     31.16 o 
  12   2  22     1280.30     1620.56     68.65 o 
 -15   3  22       12.58       25.22     19.13 o 
 -13   3  22      940.52     1019.89     45.78 o 
 -11   3  22      128.63      144.21     20.58 o 
  -9   3  22      270.81      286.89     22.77 o 
  -7   3  22      551.18      585.67     32.61 o 
  -5   3  22      548.30      585.84     27.54 o 
  -3   3  22      275.65      225.44     21.66 o 
  -1   3  22     1364.73     1333.22     34.74 o 
   1   3  22      419.26      500.88     35.62 o 
   3   3  22      684.48      565.22     31.16 o 
   5   3  22        7.44        5.24     11.60 o 
   7   3  22       37.00       24.88     14.68 o 
   9   3  22      119.80       69.92     21.63 o 
  11   3  22      108.36      111.99     30.28 o 
 -14   4  22      629.87      689.11     41.54 o 
 -12   4  22      930.78      931.63     44.19 o 
 -10   4  22      249.89      286.65     29.47 o 
  -8   4  22     1349.66     1386.13     56.51 o 
  -6   4  22      701.29      714.74     37.99 o 
  -4   4  22      112.73      140.32     21.02 o 
  -2   4  22      479.35      484.64     36.03 o 
   0   4  22      162.98      172.94     27.68 o 
   2   4  22       47.70       42.81     14.26 o 
   4   4  22       67.11       57.44     15.84 o 
   6   4  22      928.38     1080.11     46.56 o 
   8   4  22       75.62       82.22     19.42 o 
  10   4  22      562.73      631.32     47.86 o 
 -13   5  22      512.19      452.43     40.54 o 
 -11   5  22        9.44       11.38     17.97 o 
  -9   5  22      317.49      287.27     38.95 o 
  -7   5  22      567.73      540.18     42.94 o 
  -5   5  22     3172.51     3294.70    136.54 o 
  -3   5  22        4.27        6.42     14.86 o 
  -1   5  22       66.95       28.75     17.10 o 
   1   5  22      178.82      141.03     26.37 o 
   3   5  22      248.68      263.98     34.75 o 
   5   5  22      114.55       81.05     22.20 o 
   7   5  22        1.23       -5.12     15.92 o 
   9   5  22       32.99       27.39     21.76 o 
 -12   6  22        7.42       -1.64     22.63 o 
 -10   6  22      235.96      200.59     33.67 o 
  -8   6  22        2.57       15.43     21.46 o 
  -6   6  22      777.09      829.49     61.10 o 
  -4   6  22      335.30      216.14     64.38 o 
  -2   6  22      615.40      562.53     64.19 o 
   0   6  22        0.02        9.72     14.72 o 
   2   6  22      130.48       66.35     20.28 o 
   4   6  22       73.30       56.35     20.69 o 
   6   6  22      122.60      103.91     26.79 o 
  -9   7  22       78.92       48.85     30.35 o 
  -7   7  22      301.70      302.53    106.61 o 
  -5   7  22      115.23      115.08     29.75 o 
  -3   7  22     1653.62     1681.20     75.71 o 
  -1   7  22      251.66      251.68     35.70 o 
   1   7  22       13.17       13.70     17.52 o 
   3   7  22        7.77       20.14     18.62 o 
   5   7  22      215.38      201.28     32.48 o 
  -6   8  22       30.19        6.32     25.35 o 
  -4   8  22      219.08      253.30     40.47 o 
  -2   8  22        0.69       -6.82     18.29 o 
   0   8  22      219.26      212.20     35.18 o 
 -17   1  23        0.18       38.71     21.05 o 
 -15   1  23      374.24      349.14     44.97 o 
 -13   1  23      326.33      331.60     28.10 o 
 -11   1  23      909.71      823.72     41.63 o 
  -9   1  23      732.14      732.32     26.66 o 
  -7   1  23      205.63      188.48     19.17 o 
  -5   1  23       16.61        3.03      6.47 o 
  -3   1  23      209.94      208.73     13.56 o 
  -1   1  23       35.27       44.73      7.54 o 
   1   1  23      114.75      151.34     10.85 o 
   3   1  23     2342.93     2231.47     44.74 o 
   5   1  23      400.51      413.44     32.72 o 
   7   1  23      786.47      740.81     30.64 o 
   9   1  23     1523.00     1673.17     53.47 o 
  11   1  23        1.04       21.06     15.16 o 
 -16   2  23      181.67      147.04     27.78 o 
 -14   2  23       25.49        7.24     15.83 o 
 -12   2  23       60.73       58.46     13.18 o 
 -10   2  23      456.98      417.19     33.48 o 
  -8   2  23      341.09      380.19     20.85 o 
  -6   2  23      704.75      724.61     25.53 o 
  -4   2  23      464.45      477.25     21.06 o 
  -2   2  23      178.61      164.51     10.70 o 
   0   2  23      495.84      578.67     19.60 o 
   2   2  23     1076.30      938.49     30.24 o 
   4   2  23      230.85      246.53     17.24 o 
   6   2  23      347.61      313.38     30.19 o 
   8   2  23      379.13      448.24     42.03 o 
  10   2  23     1443.85     1664.22     74.59 o 
 -15   3  23      159.70      131.30     26.11 o 
 -13   3  23        0.59       -4.51     13.58 o 
 -11   3  23        7.59        9.53     12.81 o 
  -9   3  23      759.36      773.48     54.39 o 
  -7   3  23       61.43       78.19     15.90 o 
  -5   3  23       50.08       60.58     13.18 o 
  -3   3  23      611.93      597.67     28.75 o 
  -1   3  23     2758.57     2762.15     61.77 o 
   1   3  23      365.26      402.12     24.50 o 
   3   3  23     1867.85     1745.63     49.45 o 
   5   3  23      463.88      438.68     31.50 o 
   7   3  23       14.37       10.08     15.26 o 
   9   3  23      579.37      690.71     53.21 o 
  11   3  23       78.31      113.45     28.86 o 
 -14   4  23      249.30      180.96     25.63 o 
 -12   4  23      156.48      118.11     21.67 o 
 -10   4  23       78.33       52.46     17.37 o 
  -8   4  23      168.94      152.90     37.99 o 
  -6   4  23       16.94        2.58     16.15 o 
  -4   4  23     1174.88     1094.63     61.07 o 
  -2   4  23     1054.36      957.38     65.05 o 
   0   4  23        0.06       -1.85     10.89 o 
   2   4  23       21.83       25.02     13.33 o 
   4   4  23        0.64       -0.46     12.22 o 
   6   4  23       76.84       58.33     18.04 o 
   8   4  23      135.66      121.59     26.71 o 
  10   4  23        3.83      -10.15     17.92 o 
 -13   5  23        0.20       20.98     21.03 o 
 -11   5  23        1.67       22.66     17.39 o 
  -9   5  23      261.50      316.89     38.48 o 
  -7   5  23       84.16       51.88     19.61 o 
  -5   5  23      524.19      492.09     48.15 o 
  -3   5  23       73.60       53.16     19.73 o 
  -1   5  23      118.29      117.59     24.83 o 
   1   5  23      217.15      193.62     40.77 o 
   3   5  23        8.72       13.54     16.58 o 
   5   5  23      378.81      533.06     52.37 o 
   7   5  23        2.69       16.32     19.09 o 
 -12   6  23      137.00      165.38     41.59 o 
 -10   6  23      276.70      267.25     38.11 o 
  -8   6  23        9.32       18.03     20.23 o 
  -6   6  23      282.18      267.09     40.08 o 
  -4   6  23       31.42        6.56     22.16 o 
  -2   6  23      289.43      191.95     30.18 o 
   0   6  23       47.92       27.83     22.66 o 
   2   6  23       20.29       30.85     18.06 o 
   4   6  23      862.27      922.45     57.51 o 
   6   6  23      113.95      136.96     29.00 o 
  -9   7  23       78.72       40.85     32.50 o 
  -7   7  23       35.09       33.58     26.61 o 
  -5   7  23       11.77        2.52     22.01 o 
  -3   7  23       45.42       40.77     21.87 o 
  -1   7  23      436.74      472.99     47.60 o 
   1   7  23        2.34      -20.35     14.90 o 
   3   7  23       25.26       18.42     19.03 o 
  -4   8  23      178.32      147.33     34.84 o 
  -2   8  23      115.33       62.66     29.49 o 
 -16   0  24      161.27      188.70     29.96 o 
 -14   0  24        1.26        5.07     17.82 o 
 -12   0  24      290.68      235.37     29.53 o 
 -10   0  24       38.00       32.17     18.25 o 
  -8   0  24       93.93       92.26     20.11 o 
  -6   0  24       99.22      106.78     20.15 o 
  -4   0  24       19.04       17.68     11.91 o 
  -2   0  24      909.54      967.40     44.73 o 
   0   0  24     4653.44     4331.30    100.29 o 
   2   0  24     3480.93     3533.99     97.24 o 
   4   0  24      292.35      335.51     48.60 o 
   6   0  24      504.58      546.39     39.37 o 
   8   0  24       30.42       22.11     16.58 o 
  10   0  24      271.54      255.23     31.04 o 
 -15   1  24      104.67      107.90     21.50 o 
 -13   1  24      261.61      286.17     39.97 o 
 -11   1  24       75.45       91.61     14.44 o 
  -9   1  24       29.80       34.16     12.34 o 
  -7   1  24      657.98      658.53     25.83 o 
  -5   1  24       72.83       67.15     11.17 o 
  -3   1  24     2134.05     2216.52     53.43 o 
  -1   1  24      118.28      148.90     13.96 o 
   1   1  24      721.37      730.97     24.94 o 
   3   1  24      475.60      492.52     43.35 o 
   5   1  24     1659.94     1616.63     45.01 o 
   7   1  24      122.87      131.59     16.87 o 
   9   1  24      321.20      255.10     26.82 o 
  11   1  24       78.33       94.41     19.89 o 
 -16   2  24       25.63       20.07     22.08 o 
 -14   2  24       28.98       27.60     17.84 o 
 -12   2  24      341.83      270.33     22.81 o 
 -10   2  24      270.60      238.50     22.20 o 
  -8   2  24      173.52      101.71     26.72 o 
  -6   2  24      746.50      741.27     26.44 o 
  -4   2  24      346.96      337.43     20.17 o 
  -2   2  24      667.01      621.89     36.12 o 
   0   2  24       22.97       26.70      7.99 o 
   2   2  24      173.38      165.61     14.95 o 
   4   2  24      110.24      111.36     14.31 o 
   6   2  24       19.57       14.08     16.56 o 
   8   2  24       34.73       12.77     17.25 o 
  10   2  24       21.35       16.88     19.24 o 
 -15   3  24        2.02      -14.82     22.61 o 
 -13   3  24       26.26       25.29     16.34 o 
 -11   3  24        5.31        6.27     13.14 o 
  -9   3  24       20.63       19.00     12.90 o 
  -7   3  24      402.93      383.83     48.86 o 
  -5   3  24        6.21       26.34     11.55 o 
  -3   3  24      488.04      407.17     27.89 o 
  -1   3  24      197.21      138.34     16.91 o 
   1   3  24      989.11      918.40     39.67 o 
   3   3  24      706.13      790.99     38.59 o 
   5   3  24      473.89      455.40     39.98 o 
   7   3  24      537.73      476.38     40.98 o 
   9   3  24       51.22       62.17     24.04 o 
 -14   4  24      446.78      468.20     39.51 o 
 -12   4  24      213.41      254.32     27.35 o 
 -10   4  24        8.76        6.16     14.04 o 
  -8   4  24      100.44       60.39     34.23 o 
  -6   4  24       86.01       91.11     18.81 o 
  -4   4  24      201.89      137.27     21.89 o 
  -2   4  24        0.52        0.49     10.82 o 
   0   4  24        2.31        7.36     12.59 o 
   2   4  24      736.63      756.60     80.96 o 
   4   4  24      200.84      207.04     23.80 o 
   6   4  24     1807.53     1943.00     63.10 o 
   8   4  24     1138.19     1276.57     62.91 o 
 -13   5  24       54.42       51.38     26.80 o 
 -11   5  24       12.75       24.52     22.61 o 
  -9   5  24       85.83      108.40     23.10 o 
  -7   5  24      110.04       94.01     24.03 o 
  -5   5  24        3.42        7.71     16.66 o 
  -3   5  24       81.58       69.43     21.08 o 
  -1   5  24      296.32      270.91     53.17 o 
   1   5  24      412.45      352.21     40.10 o 
   3   5  24        2.22       -4.09     17.52 o 
   5   5  24      107.89       66.04     22.08 o 
   7   5  24        0.31       -6.92     19.51 o 
 -10   6  24      121.71      145.44     33.32 o 
  -8   6  24      689.10      670.93     59.35 o 
  -6   6  24        0.99       27.34     22.10 o 
  -4   6  24      705.32      672.49    257.24 o 
  -2   6  24      425.46      497.48     47.03 o 
   0   6  24      762.00      728.31     56.27 o 
   2   6  24      166.17      150.54     31.49 o 
   4   6  24      885.20     1009.72    151.74 o 
   6   6  24        4.76       -3.95     24.03 o 
  -9   7  24      110.55       45.68     30.71 o 
  -7   7  24      249.30      300.04     83.85 o 
  -5   7  24       50.48       72.34     27.50 o 
  -3   7  24       63.41       23.06     28.31 o 
  -1   7  24      232.62      168.28     46.45 o 
   1   7  24        1.45       -9.32     19.11 o 
   3   7  24     1132.22     1346.57     93.66 o 
 -15   1  25        1.97       17.54     16.34 o 
 -13   1  25      418.35      394.08     30.97 o 
 -11   1  25      478.32      468.37     48.28 o 
  -9   1  25      711.80      696.31     31.33 o 
  -7   1  25        4.32        2.59      9.59 o 
  -5   1  25     1774.82     1820.63     44.33 o 
  -3   1  25      607.44      576.17     25.31 o 
  -1   1  25     4238.18     4209.53     70.26 o 
   1   1  25     2594.58     2615.65     52.15 o 
   3   1  25     1201.53     1161.87     48.23 o 
   5   1  25        2.76        6.66      9.96 o 
   7   1  25      379.42      416.27     26.20 o 
   9   1  25      182.81      266.43     30.60 o 
 -16   2  25        8.05      -12.06     21.15 o 
 -14   2  25      162.23      193.61     29.72 o 
 -12   2  25        0.65       11.42     15.81 o 
 -10   2  25      310.32      277.87     20.83 o 
  -8   2  25      741.11      811.33     32.94 o 
  -6   2  25     1240.73     1247.32     35.57 o 
  -4   2  25      111.56       78.03     20.78 o 
  -2   2  25     2192.61     2149.76     68.43 o 
   0   2  25      735.59      726.23     32.92 o 
   2   2  25       61.12       82.19     16.21 o 
   4   2  25     1395.95     1465.02    100.02 o 
   6   2  25     1056.60     1343.51     83.54 o 
   8   2  25      775.17      857.63     81.74 o 
  10   2  25     2126.16     2419.87     92.62 o 
 -15   3  25      200.30      121.48     27.89 o 
 -13   3  25      618.64      602.61     38.43 o 
 -11   3  25      131.84      138.65     21.14 o 
  -9   3  25       49.08       33.01     14.38 o 
  -7   3  25     1695.30     1824.86     55.89 o 
  -5   3  25     3368.83     3479.78     74.96 o 
  -3   3  25     3052.60     2929.18     71.29 o 
  -1   3  25     2887.31     2677.76     77.89 o 
   1   3  25      108.90       80.27     16.47 o 
   3   3  25      714.94      673.31     49.58 o 
   5   3  25      491.13      429.24     54.96 o 
   7   3  25     1156.19     1140.61     76.98 o 
   9   3  25      423.20      480.77     62.36 o 
 -14   4  25      223.31      148.48     26.97 o 
 -12   4  25      125.06      127.28     22.05 o 
 -10   4  25       12.27       16.91     15.40 o 
  -8   4  25      104.34      120.28     21.71 o 
  -6   4  25       23.86       18.41     12.81 o 
  -4   4  25       73.80       62.98     18.21 o 
  -2   4  25        5.13        3.66     13.08 o 
   0   4  25      427.58      430.81     33.19 o 
   2   4  25      160.96      220.44     24.28 o 
   4   4  25      106.98      119.35     20.60 o 
   6   4  25       78.56      123.33     22.53 o 
   8   4  25        1.53       16.66     20.15 o 
 -13   5  25      166.43      133.08     40.93 o 
 -11   5  25        2.67        6.16     18.21 o 
  -9   5  25       63.60       46.13     18.43 o 
  -7   5  25      403.07      421.66     42.08 o 
  -5   5  25      468.96      324.24     47.62 o 
  -3   5  25      763.96      821.28     63.77 o 
  -1   5  25       59.72       43.78     20.69 o 
   1   5  25      260.99      289.21     37.96 o 
   3   5  25      192.30      171.01     32.79 o 
   5   5  25      311.91      312.88     35.48 o 
   7   5  25      328.02      299.41     36.94 o 
 -10   6  25      344.54      335.42     43.41 o 
  -8   6  25      126.62       49.93     56.60 o 
  -6   6  25     2962.12     2826.23    111.38 o 
  -4   6  25      624.46      607.83     66.36 o 
  -2   6  25      395.49      479.01     47.36 o 
   0   6  25      330.71      223.91     34.85 o 
   2   6  25      995.77     1144.26     71.07 o 
   4   6  25        2.26       16.05     21.94 o 
  -7   7  25        0.78       33.26     30.19 o 
  -5   7  25     1113.90     1227.69     80.05 o 
  -3   7  25       81.75       76.79     38.48 o 
  -1   7  25      395.57      475.25     68.39 o 
   1   7  25      195.58      126.23     31.60 o 
 -16   0  26       33.39       14.37     34.74 o 
 -14   0  26       81.72       54.11     21.60 o 
 -12   0  26      421.80      427.87     40.86 o 
 -10   0  26      540.63      526.15     40.25 o 
  -8   0  26      566.93      655.32     42.63 o 
  -6   0  26     3277.12     3274.50     94.91 o 
  -4   0  26      301.39      278.56     32.74 o 
  -2   0  26    10408.30    10315.82    364.89 o 
   0   0  26      773.68      850.07     51.11 o 
   2   0  26        6.20        0.40     14.20 o 
   4   0  26      661.36      638.86     47.25 o 
   6   0  26     2989.64     3565.34    118.04 o 
   8   0  26      116.46      138.48     36.23 o 
  10   0  26      861.88     1023.32     56.13 o 
 -15   1  26        0.43       -5.04     15.31 o 
 -13   1  26      517.28      521.29     34.97 o 
 -11   1  26       31.58       25.42     13.33 o 
  -9   1  26       29.73       29.26     11.25 o 
  -7   1  26        6.87        2.92      9.96 o 
  -5   1  26      513.71      513.29     30.45 o 
  -3   1  26      193.48      190.05     18.15 o 
  -1   1  26     1433.98     1379.87     40.28 o 
   1   1  26     1086.24     1143.50     39.16 o 
   3   1  26       31.44       30.54     11.23 o 
   5   1  26      413.29      337.31     23.86 o 
   7   1  26        9.95        2.69     11.55 o 
   9   1  26        3.15       14.10     15.13 o 
 -14   2  26        8.46       22.83     20.63 o 
 -12   2  26       34.18        9.99     17.69 o 
 -10   2  26       44.77       33.93     18.73 o 
  -8   2  26        0.28        3.04     10.77 o 
  -6   2  26      193.89      209.16     19.10 o 
  -4   2  26      131.69      110.99     19.93 o 
  -2   2  26     1204.94     1082.18     42.25 o 
   0   2  26       84.34       38.96     13.47 o 
   2   2  26       64.09       42.98     14.39 o 
   4   2  26       20.06       21.68     16.40 o 
   6   2  26      260.48      338.08     37.30 o 
   8   2  26      263.23      330.68     39.05 o 
 -13   3  26      261.28      243.72     30.65 o 
 -11   3  26      600.48      534.19     35.44 o 
  -9   3  26      200.30      157.53     22.72 o 
  -7   3  26        1.19       11.76     12.23 o 
  -5   3  26     1189.19     1165.58     42.47 o 
  -3   3  26     1378.11     1506.82     49.59 o 
  -1   3  26     1815.85     1735.42     55.69 o 
   1   3  26      510.44      644.65     36.50 o 
   3   3  26     1244.37     1106.22     81.90 o 
   5   3  26       81.98       77.01     20.74 o 
   7   3  26        3.21        4.62     23.75 o 
   9   3  26      228.32      164.38     32.56 o 
 -12   4  26     1169.38     1211.72     57.02 o 
 -10   4  26      792.25      767.25     41.57 o 
  -8   4  26      117.93      105.60     19.27 o 
  -6   4  26      539.36      550.09     32.95 o 
  -4   4  26      175.04      169.29     43.22 o 
  -2   4  26      216.98      225.61     24.11 o 
   0   4  26      838.55      850.65     41.55 o 
   2   4  26      392.31      341.91     29.45 o 
   4   4  26     1659.85     1769.98     69.28 o 
   6   4  26       10.23        5.12     15.81 o 
   8   4  26      113.65       84.24     24.92 o 
 -11   5  26      135.74      160.79     28.00 o 
  -9   5  26      859.12      938.27     82.70 o 
  -7   5  26       55.76       20.44     27.71 o 
  -5   5  26       37.38       25.67     22.02 o 
  -3   5  26        1.56       -4.68     20.88 o 
  -1   5  26      137.18       76.60     44.31 o 
   1   5  26      383.65      437.16     52.31 o 
   3   5  26      232.97      233.45     37.87 o 
   5   5  26      631.09      766.01     52.74 o 
 -10   6  26      194.23      169.47     38.37 o 
  -8   6  26        9.52       13.65     27.85 o 
  -6   6  26      200.93      154.75     59.34 o 
  -4   6  26       22.81       22.80     27.33 o 
  -2   6  26       10.98       11.47     20.43 o 
   0   6  26      114.40      154.08     33.10 o 
   2   6  26      118.50      175.79     34.90 o 
   4   6  26      404.14      371.16     79.37 o 
  -5   7  26        0.20        7.69     24.20 o 
  -3   7  26       31.14        5.43     29.19 o 
  -1   7  26      965.44      966.24    103.66 o 
 -15   1  27      409.77      401.67     49.78 o 
 -13   1  27       21.20       20.50     14.67 o 
 -11   1  27      493.50      522.06     27.63 o 
  -9   1  27     1201.42     1249.69     40.37 o 
  -7   1  27      145.91      187.30     28.75 o 
  -5   1  27     1156.13     1132.83     40.93 o 
  -3   1  27      314.34      335.17     22.79 o 
  -1   1  27       98.45      102.31     14.98 o 
   1   1  27        1.12       19.80     11.41 o 
   3   1  27      133.30      140.14     17.81 o 
   5   1  27       21.72       16.64     11.71 o 
   7   1  27      432.76      368.44     30.93 o 
   9   1  27      265.33      286.64     29.47 o 
 -14   2  27      553.17      628.04     48.47 o 
 -12   2  27      279.85      262.43     32.95 o 
 -10   2  27     2702.92     2945.55     90.15 o 
  -8   2  27     2102.94     2224.91     61.15 o 
  -6   2  27     3148.14     3320.19     69.25 o 
  -4   2  27      345.93      393.75     31.90 o 
  -2   2  27       71.95       50.47     15.08 o 
   0   2  27     1014.03     1122.77     48.73 o 
   2   2  27      181.43      184.68     27.25 o 
   4   2  27      209.83      230.98     30.87 o 
   6   2  27      214.26      189.79     30.68 o 
   8   2  27       27.96       19.10     19.19 o 
 -13   3  27      797.84      901.70     78.57 o 
 -11   3  27        1.31       40.48     16.92 o 
  -9   3  27       59.26       34.49     14.52 o 
  -7   3  27      223.84      169.60     34.29 o 
  -5   3  27       89.44       58.32     19.87 o 
  -3   3  27        7.10       17.82     14.13 o 
  -1   3  27      131.97      144.02     20.62 o 
   1   3  27      456.88      488.36     33.62 o 
   3   3  27     1092.05     1366.22     57.13 o 
   5   3  27      268.86      346.78     43.06 o 
   7   3  27      870.93     1002.84     70.24 o 
 -12   4  27        9.80       34.08     19.21 o 
 -10   4  27      120.15       75.19     19.06 o 
  -8   4  27      821.80      856.84     55.11 o 
  -6   4  27      342.82      340.64     28.11 o 
  -4   4  27      136.33      116.75     22.03 o 
  -2   4  27      116.87      118.44     26.10 o 
   0   4  27       29.22       -5.07     14.10 o 
   2   4  27       22.76       11.33     15.05 o 
   4   4  27       17.66       10.55     15.84 o 
   6   4  27       82.97       38.40     25.35 o 
 -11   5  27      157.18      176.69     29.46 o 
  -9   5  27      540.85      530.35     42.46 o 
  -7   5  27      133.83      115.71     26.35 o 
  -5   5  27      412.08      414.17     48.18 o 
  -3   5  27      265.78      232.96     46.69 o 
  -1   5  27      522.73      391.77     48.09 o 
   1   5  27     1647.03     1780.17     85.56 o 
   3   5  27      526.89      631.96     48.17 o 
   5   5  27      308.15      335.38     38.55 o 
  -8   6  27       35.61       75.55     34.77 o 
  -6   6  27       99.76      132.88     34.75 o 
  -4   6  27     1080.80      962.17     83.37 o 
  -2   6  27      967.21     1257.15     75.41 o 
   0   6  27       22.72       23.79     24.22 o 
   2   6  27      459.39      375.54     48.15 o 
 -14   0  28        0.85      -12.29     18.33 o 
 -12   0  28     2083.60     2259.47    100.88 o 
 -10   0  28      293.68      321.37     52.53 o 
  -8   0  28      677.89      606.68     42.43 o 
  -6   0  28      201.53      174.33     26.57 o 
  -4   0  28     7094.38     7309.91    168.89 o 
  -2   0  28      265.53      311.20     54.40 o 
   0   0  28     2568.50     2460.78     93.28 o 
   2   0  28      927.47      829.86     64.98 o 
   4   0  28       30.09       37.98     19.69 o 
   6   0  28      165.63      222.98     96.58 o 
   8   0  28      104.67      141.08     29.26 o 
 -15   1  28        0.14       13.80     19.33 o 
 -13   1  28       95.35      123.94     21.28 o 
 -11   1  28        7.42       23.90     14.10 o 
  -9   1  28       72.64       50.15     13.39 o 
  -7   1  28      245.89      226.08     22.14 o 
  -5   1  28     1811.06     1858.88     53.59 o 
  -3   1  28       28.71       13.88     10.59 o 
  -1   1  28      238.11      209.97     19.63 o 
   1   1  28        3.01       12.80     11.19 o 
   3   1  28      304.37      304.87     24.48 o 
   5   1  28        1.91        5.74     12.18 o 
   7   1  28      299.50      341.79     37.46 o 
 -14   2  28       24.38       40.17     26.47 o 
 -12   2  28       23.28       26.76     18.72 o 
 -10   2  28       71.00       44.13     18.76 o 
  -8   2  28      128.91       76.59     19.37 o 
  -6   2  28      274.77      248.79     50.72 o 
  -4   2  28      401.44      328.81     30.75 o 
  -2   2  28       17.75        9.81     15.05 o 
   0   2  28        0.36       23.58     23.91 o 
   2   2  28       98.61       99.25     31.65 o 
   4   2  28      248.16      214.71     30.38 o 
   6   2  28      148.15      148.32     27.66 o 
   8   2  28      158.29      192.76     32.71 o 
 -13   3  28       15.00       17.00     24.30 o 
 -11   3  28       81.23       74.92     20.76 o 
  -9   3  28      414.52      508.31     37.58 o 
  -7   3  28       39.66       34.68     14.75 o 
  -5   3  28     1830.67     1737.72     55.80 o 
  -3   3  28       89.68      110.86     20.82 o 
  -1   3  28      168.95      114.40     24.83 o 
   1   3  28       31.83       22.52     14.08 o 
   3   3  28       50.30       33.79     24.81 o 
   5   3  28      146.41      134.44     32.47 o 
   7   3  28      781.97      881.89     60.65 o 
 -12   4  28        6.22       -2.09     17.88 o 
 -10   4  28      620.61      608.81     39.66 o 
  -8   4  28      874.82      919.88     44.50 o 
  -6   4  28      864.86      927.71     76.63 o 
  -4   4  28     2304.13     2241.37     93.55 o 
  -2   4  28      327.56      259.19     30.98 o 
   0   4  28      786.00      786.51     60.36 o 
   2   4  28      767.37      811.70     44.24 o 
   4   4  28      145.07      118.85     23.28 o 
   6   4  28        0.42        1.82     18.60 o 
 -11   5  28        0.82       14.59     21.26 o 
  -9   5  28       73.66       58.57     21.23 o 
  -7   5  28      137.57      107.18     25.58 o 
  -5   5  28        4.29        9.95     16.79 o 
  -3   5  28        6.31        3.36     26.18 o 
  -1   5  28      519.68      555.98     54.13 o 
   1   5  28       11.18      -19.06     18.57 o 
   3   5  28       30.26        5.35     20.01 o 
  -8   6  28      524.38      631.85    162.16 o 
  -6   6  28       53.01        1.85     24.51 o 
  -4   6  28      328.50      297.00     68.73 o 
  -2   6  28       51.61       64.79     26.91 o 
   0   6  28      124.17       87.10     29.90 o 
   2   6  28      266.22      249.56     50.85 o 
 -13   1  29        2.13        4.33     15.76 o 
 -11   1  29      419.17      370.00     30.42 o 
  -9   1  29       65.83       66.83     14.11 o 
  -7   1  29      350.58      319.95     22.54 o 
  -5   1  29       37.66       44.24     12.34 o 
  -3   1  29      581.08      624.71     30.93 o 
  -1   1  29       57.20       51.74     13.08 o 
   1   1  29      132.15      163.39     20.44 o 
   3   1  29       17.84       19.16     12.61 o 
   5   1  29      426.48      473.10     37.04 o 
   7   1  29      179.29      176.63     26.21 o 
 -14   2  29      252.19      266.21     86.09 o 
 -12   2  29      119.78      104.84     35.49 o 
 -10   2  29      178.76      202.38     38.66 o 
  -8   2  29      221.26      188.05     50.87 o 
  -6   2  29        2.30       -7.65     14.82 o 
  -4   2  29       26.97       22.07     16.62 o 
  -2   2  29      454.42      467.39     50.76 o 
   0   2  29      110.62      116.22     27.24 o 
   2   2  29       20.65       14.72     16.06 o 
   4   2  29      260.00      234.22     32.48 o 
   6   2  29     1829.73     2191.13    115.76 o 
 -13   3  29      250.98      247.02    106.16 o 
 -11   3  29        1.11        3.68     18.33 o 
  -9   3  29      159.77      170.28     25.93 o 
  -7   3  29      523.12      464.17     35.84 o 
  -5   3  29      433.92      403.74     31.62 o 
  -3   3  29       75.06       86.72     19.34 o 
  -1   3  29      283.02      207.47     30.91 o 
   1   3  29       31.69       31.51     15.25 o 
   3   3  29      117.91      135.04     27.57 o 
   5   3  29      387.90      376.47     41.60 o 
 -12   4  29        9.14      -13.79     18.17 o 
 -10   4  29        5.79        2.80     16.75 o 
  -8   4  29       94.32      123.95     21.66 o 
  -6   4  29        3.75       18.11     16.11 o 
  -4   4  29      114.14       99.67     25.34 o 
  -2   4  29      118.32       97.09     20.69 o 
   0   4  29      203.54      205.79     41.45 o 
   2   4  29       55.20      102.72     21.50 o 
   4   4  29        0.24       -4.27     17.67 o 
  -9   5  29      136.13      213.35     36.04 o 
  -7   5  29       11.88       28.55     20.41 o 
  -5   5  29        9.73       19.05     19.55 o 
  -3   5  29       58.08       75.29     24.25 o 
  -1   5  29        1.34       -9.60     21.40 o 
   1   5  29       19.71       30.17     21.07 o 
   3   5  29        0.83       16.03     17.65 o 
  -6   6  29       31.62       66.56     31.20 o 
  -4   6  29        6.36       -8.55     23.93 o 
  -2   6  29       31.52       36.64     24.87 o 
   0   6  29      193.98      218.22     39.00 o 
 -14   0  30      435.37      536.83     85.20 o 
 -12   0  30       82.57       36.42     28.33 o 
 -10   0  30      773.82      772.34     66.78 o 
  -8   0  30     2334.01     2568.78     85.60 o 
  -6   0  30     3917.63     4034.20    113.76 o 
  -4   0  30      982.66      910.45     51.02 o 
  -2   0  30      145.16      120.53     22.68 o 
   0   0  30       95.29       99.79     27.40 o 
   2   0  30     3306.62     3700.14    157.22 o 
   4   0  30      257.52      361.17     40.94 o 
   6   0  30      870.42      951.09     60.57 o 
 -13   1  30       43.73      109.47     23.45 o 
 -11   1  30      148.73      130.80     20.87 o 
  -9   1  30      597.68      611.84     36.73 o 
  -7   1  30        0.37       11.08     11.62 o 
  -5   1  30        0.03        8.68     11.00 o 
  -3   1  30       14.91       14.80     10.98 o 
  -1   1  30      103.55       72.50     14.93 o 
   1   1  30      222.75      251.37     31.63 o 
   3   1  30       20.85       40.09     14.00 o 
   5   1  30       31.02       45.40     17.93 o 
   7   1  30       33.49       27.30     18.71 o 
 -12   2  30        0.37       -7.47     18.12 o 
 -10   2  30      366.79      291.95     37.34 o 
  -8   2  30       51.93       58.32     19.49 o 
  -6   2  30      573.81      573.43     42.27 o 
  -4   2  30       83.87       58.34     21.87 o 
  -2   2  30      153.53       96.25     26.36 o 
   0   2  30        5.20       10.31     17.91 o 
   2   2  30      155.87      148.06     30.48 o 
   4   2  30       63.81       56.92     22.73 o 
   6   2  30       85.82      121.88     28.49 o 
 -11   3  30       65.64       54.78     24.32 o 
  -9   3  30       14.29       12.15     25.07 o 
  -7   3  30      102.76      115.97     21.93 o 
  -5   3  30       65.37       50.54     19.88 o 
  -3   3  30        0.56      -11.66     14.27 o 
  -1   3  30     1275.44     1397.47    118.77 o 
   1   3  30        5.92        3.65     18.79 o 
   3   3  30        9.31       42.20     22.27 o 
   5   3  30      532.41      538.73     49.66 o 
 -10   4  30       44.79       58.93     22.81 o 
  -8   4  30      404.42      404.32     33.73 o 
  -6   4  30       99.32       81.85     20.28 o 
  -4   4  30        4.54       12.99     17.26 o 
  -2   4  30      377.88      352.22     45.82 o 
   0   4  30      251.44      305.81     30.96 o 
   2   4  30        3.57       -1.73     16.29 o 
   4   4  30        0.12        6.29     20.81 o 
  -9   5  30      523.36      617.79     73.34 o 
  -7   5  30      349.96      341.56     45.43 o 
  -5   5  30       96.05      118.53     26.27 o 
  -3   5  30       73.52      146.26     32.63 o 
  -1   5  30        0.67        7.80     16.92 o 
   1   5  30      302.27      293.18     45.82 o 
 -13   1  31      305.01      309.40     33.43 o 
 -11   1  31        2.23        1.55     15.07 o 
  -9   1  31       53.45       29.74     16.25 o 
  -7   1  31       38.54       32.94     13.01 o 
  -5   1  31       41.22       29.46     11.77 o 
  -3   1  31        2.23        9.04     11.14 o 
  -1   1  31      481.07      563.61     75.12 o 
   1   1  31      187.92      227.41     22.39 o 
   3   1  31      147.27      116.66     18.37 o 
   5   1  31     1193.04     1494.88    109.83 o 
 -12   2  31      443.42      404.77     48.67 o 
 -10   2  31     1273.34     1299.36     62.38 o 
  -8   2  31      141.94      155.57     31.55 o 
  -6   2  31       64.65       66.51     20.72 o 
  -4   2  31      739.17      689.59    110.48 o 
  -2   2  31       98.01       38.47     21.15 o 
   0   2  31      416.59      321.94     41.81 o 
   2   2  31      989.24     1023.39    120.23 o 
   4   2  31      584.48      603.57     55.73 o 
 -11   3  31       90.00       54.79     25.52 o 
  -9   3  31        0.17       -7.16     17.75 o 
  -7   3  31        2.40        7.62     18.09 o 
  -5   3  31      622.75      654.42     57.55 o 
  -3   3  31        3.63       19.51     20.20 o 
  -1   3  31      672.45      885.17     65.63 o 
   1   3  31       56.21       27.23     21.38 o 
   3   3  31     2500.99     2793.18     99.31 o 
 -10   4  31       38.58       40.07     22.74 o 
  -8   4  31      504.34      470.02     42.68 o 
  -6   4  31      310.05      251.70     29.68 o 
  -4   4  31      143.97      124.45     25.58 o 
  -2   4  31        1.46        2.70     16.70 o 
   0   4  31       13.34       11.72     17.35 o 
   2   4  31       49.15       43.27     25.24 o 
  -7   5  31      124.92      108.72     30.91 o 
  -5   5  31      132.80      138.02     28.95 o 
  -3   5  31      486.76      509.67     43.05 o 
  -1   5  31      412.07      407.72     78.59 o 
 -12   0  32       14.51       59.65     24.87 o 
 -10   0  32      276.30      262.51     68.07 o 
  -8   0  32      852.27      946.08     54.87 o 
  -6   0  32      108.23      115.02     25.32 o 
  -4   0  32     3608.74     3791.48    259.48 o 
  -2   0  32     2502.53     2668.44     96.07 o 
   0   0  32       82.62       51.84     22.19 o 
   2   0  32     1421.84     1465.00     88.19 o 
   4   0  32       24.78       12.98     21.79 o 
 -11   1  32      234.80      226.88     37.56 o 
  -9   1  32      438.35      427.65     32.77 o 
  -7   1  32      151.09      100.17     22.65 o 
  -5   1  32      667.77      617.23     37.33 o 
  -3   1  32      183.46      182.10     24.91 o 
  -1   1  32      155.60      124.78     18.36 o 
   1   1  32      298.24      342.04     25.97 o 
   3   1  32      509.12      703.85     67.15 o 
   5   1  32      519.12      591.35     55.68 o 
 -10   2  32       20.35       -0.17     18.72 o 
  -8   2  32      219.99      198.38     33.59 o 
  -6   2  32        0.04       23.33     17.64 o 
  -4   2  32       63.17       56.82     26.49 o 
  -2   2  32       71.41       87.44     27.50 o 
   0   2  32      398.48      358.13     44.43 o 
   2   2  32       33.07       35.39     22.68 o 
   4   2  32      164.98      133.84     32.80 o 
  -9   3  32      619.23      691.23     55.79 o 
  -7   3  32      236.95      271.53     34.43 o 
  -5   3  32      742.80      830.12     83.25 o 
  -3   3  32      128.42      101.73     30.34 o 
  -1   3  32       98.27       87.79     43.57 o 
   1   3  32      598.05      645.18     59.58 o 
   3   3  32      443.81      489.85    103.61 o 
  -8   4  32      862.18      834.97     58.55 o 
  -6   4  32      543.08      538.93     48.44 o 
  -4   4  32      935.66      934.11     82.82 o 
  -2   4  32       52.13       23.03     19.83 o 
   0   4  32       85.46      119.51     30.19 o 
  -3   5  32      154.06      123.71     31.16 o 
 -11   1  33      207.05      296.49     33.23 o 
  -9   1  33      524.92      611.83     37.91 o 
  -7   1  33       57.44       59.79     17.87 o 
  -5   1  33      142.97      138.92     20.18 o 
  -3   1  33      198.01      218.69     21.50 o 
  -1   1  33       64.37       66.70     14.97 o 
   1   1  33        2.32       -4.11     15.39 o 
   3   1  33      137.24      162.67     36.68 o 
 -10   2  33      559.50      588.64     56.44 o 
  -8   2  33        3.70       23.14     33.93 o 
  -6   2  33      695.27      768.16     61.55 o 
  -4   2  33      324.67      333.91     89.08 o 
  -2   2  33      702.99      712.03    164.70 o 
   0   2  33      330.20      366.38     46.05 o 
   2   2  33       71.49       77.30     28.60 o 
  -9   3  33        0.63       31.90     23.16 o 
  -7   3  33        3.43       23.57     21.94 o 
  -5   3  33        2.60       47.82     25.54 o 
  -3   3  33      146.79      135.18     32.69 o 
  -1   3  33      540.75      676.36    151.68 o 
   1   3  33      555.95      522.03     72.32 o 
  -6   4  33       27.34       60.43     48.21 o 
  -4   4  33      293.85      252.55     53.15 o 
  -2   4  33       49.12       36.01     45.97 o 
 -10   0  34      576.81      559.47     49.37 o 
  -8   0  34     3198.51     3436.74    161.96 o 
  -6   0  34      526.46      516.42     54.88 o 
  -4   0  34      624.64      673.41     46.91 o 
  -2   0  34      190.67      196.09     32.65 o 
   0   0  34      865.64      934.27    134.91 o 
   2   0  34      148.26      152.09     30.86 o 
  -9   1  34      506.32      571.24     39.11 o 
  -7   1  34      898.07      944.59     44.05 o 
  -5   1  34        1.31       -0.47     14.49 o 
  -3   1  34      105.45       84.47     19.71 o 
  -1   1  34      550.77      619.99     38.33 o 
   1   1  34       26.03       58.60     24.45 o 
  -8   2  34        1.53       24.81     21.68 o 
  -6   2  34      173.42      116.59     32.89 o 
  -4   2  34        1.10        0.01     17.79 o 
  -2   2  34       43.20       45.44     26.80 o 
   0   2  34      202.31      149.57     32.50 o 
   2   2  34      543.39      546.66    142.54 o 
  -7   3  34      382.21      424.02     51.68 o 
  -5   3  34      122.23      105.23     38.03 o 
  -3   3  34      223.94      251.33     42.22 o 
  -1   3  34       34.33       41.29     25.92 o 
  -9   1  35      476.73      437.35     37.14 o 
  -7   1  35       25.67       35.71     17.61 o 
  -5   1  35        2.35       26.62     16.36 o 
  -3   1  35        4.64       -1.83     15.01 o 
  -1   1  35      547.65      558.17     54.20 o 
   1   1  35      397.59      551.80     54.30 o 
  -8   2  35        0.46        8.11     23.51 o 
  -6   2  35       57.36       14.02     21.91 o 
  -4   2  35       95.31       81.84     26.52 o 
  -2   2  35        1.63        7.55     21.36 o 
   0   2  35       44.93       37.33     22.50 o 
  -6   0  36      235.05      226.38     32.34 o 
  -4   0  36      141.51      208.36     32.15 o 
  -2   0  36      269.62      306.41     39.34 o 
  -5   1  36       51.46       42.60     24.86 o 
  -3   1  36       34.87       16.26     20.74 o 
                                                 
